# Supplementary material for: Dysmobility Syndrome and Risk of Mortality for Community-Dwelling Middle-Aged and Older Adults: The Nexus of Aging and Body Composition
Source: Sci Rep. 2017 Aug 18;7:8785. doi: 10.1038/s41598-017-09366-z (PMC5562709; doi:10.1038/s41598-017-09366-z)
Supplement: Supplementary file 1 — Dataset 1 [file 41598_2017_9366_MOESM1_ESM.xls]

## Sheet: Suppl1
ID	Age	Gender	Smoking	Alcohol	WC	height	BW	BMI	WS6m	Grip_strength	Fat_percentage	Total_fat	LBM	ASM	RASM	SMAF	BMDspine	L_Tscore	HipTscore	BMDhip	CCI	mortality	survival_time
10001	75.1	1	1	1	92	164	61.4	22.8287	0.98	40	24.7	14737	44844	18.582	6.91	0	1.304	1.7	-1.4	0.795	4	0	47
10002	60.8	2	0	0	70	150	45.5	20.2222	1.6	19	32.5	14463	30039	12.682	5.64	0	0.977	-1	-1.3	0.761	0	0	47
10003	82.3	2	0	0	96	150	57	25.3333	1.04	16	36.5	20805	36243	15.302	6.8	0	1.004	-0.6	-2	0.671	3	1	40
10004	70.4	1	1	0	90	160	62.8	24.5312	1.47	28	23.4	14198	46541	19.042	7.44	0	1.087	-0.4	-1.4	0.791	2	0	47
10005	57.9	2	0	0	76	150	49.3	21.9111	1.04	10	26.5	11506	31965	12.759	5.67	0	0.986	-1	-1.1	0.819	2	0	47
10006	70.8	2	0	0	72	145	58.8	27.9667	1.1	22.5	36.7	21032	36238	14.896	7.08	0	0.701	-3.4	-2.4	0.627	4	0	47
10007	80.6	2	0	0	104	150	64	28.4444	0.7	20	44.8	28121	34669	13.605	6.05	-2	0.818	-2.4	-2.5	0.61	1	1	36
10008	57.9	1	0	0	88	165	62.1	22.8099	1.35	36	23.6	14223	46129	21.387	7.86	0	0.998	-1.1	-1.3	0.805	0	0	47
10009	78.2	1	1	0	94	150	57	25.3333	1.17	25	27.4	15249	40456	16.378	7.28	0	1.122	-0.2	-2.4	0.674	3	0	47
10010	81.9	2	0	0	74	152.4	43.9	18.9014	0.84	5	32.8	14195	29126	11.215	4.83	-14	0.786	-2.7	-3.2	0.526	6	0	47
10011	74.4	2	0	0	80	145	60	28.5375	0.88	15	23	9628	32305	14.178	6.74	-4	1.038	-0.7	-2.9	0.57	3	0	47
10012	79.5	1	3	1	104	154	70	29.5159	0.7	31	33.9	23207	45271	18.615	7.85	-1	0.892	-2.1	-2.1	0.712	2	0	47
10013	82.3	2	0	0	97	135.7	56	30.4108	0.77	16	43.4	24486	31966	11.102	6.03	0	0.817	-2.6	-2.2	0.647	4	0	47
10014	90.8	1	1	3	106	162.9	70.6	26.605	0.59	7	28.5	19896	49819	21.546	8.12	-35.5	1.448	2.9	-1.1	0.837	4	0	47
10015	66.8	2	0	0	87	161	69.9	26.9666	1.17	28	39.1	27124	42324	18.163	7.01	0	0.843	-2.4	-1.3	0.789	0	0	47
10016	61	2	0	0	85.7	147.2	57.2	26.3986	1.17	26	40.1	22603	33806	13.927	6.43	0	0.786	-2.7	-1.9	0.691	2	0	47
10017	50.9	2	0	0	66	157.9	53.3	21.3778	0.98	32	29	14971	36635	17.637	7.07	0	1.356	2	0.6	0.984	0	0	47
10018	67.6	2	0	0	80	151	61.8	27.1041	0.88	20	37.9	23316	38131	17.878	7.84	-3	0.787	-2.6	-2.3	0.633	0	0	47
10019	52.5	1	0	0	76	159	58.7	23.219	1.1	30	25.6	14471	42130	18.401	7.28	0	1.078	-0.4	-1.4	0.792	0	0	47
10020	77.8	1	1	0	72	153.5	48	20.3716	0.88	25	13.3	6455	42181	18.414	7.82	-9	0.866	-2.2	-3.3	0.571	3	0	47
10021	59.5	1	1	0	84	157	60	24.3418	1.04	38.5	20.3	12104	47439	19.897	8.07	0	0.851	-2.3	-1.9	0.731	2	0	47
10022	61.7	1	1	1	88.5	172.9	73.5	24.5865	1.96	35	27.9	19883	51361	23.568	7.88	0	1.112	-0.1	0.7	1.05	2	0	47
10023	85.8	2	3	0	81	154	55	23.1911	0.7	8.5	41.4	22601	32055	13.468	5.68	-10	0.888	-2	-3.8	0.457	4	0	47
10024	70.8	1	0	0	90	165	71	26.079	1.35	43	32.8	22843	46733	21.464	7.88	0	1.149	0.2	-1.4	0.8	1	0	47
10025	77.4	1	0	0	80.2	157.6	56.7	22.8281	0.84	21.5	26	14760	41904	18.774	7.56	-5	1.08	-0.1	-1.4	0.798	3	0	47
10026	59	2	0	0	90	160	70	27.3438	0.8	25	41.5	28834	40702	17.578	6.87	0	0.961	-1.4	-1	0.795	1	0	47
10027	72.8	2	0	0	87.5	155.6	63.2	26.1034	0.7	19	42	26372	36368	14.743	6.09	0	1.029	-0.7	1.5	1.091	4	0	47
10028	57.3	2	0	0	71	150.5	51.1	22.5605	1.1	24	32.1	15971	33724	13.724	6.06	0	0.948	-1.4	-1.6	0.721	1	0	47
10029	55	2	0	1	82	154.9	55.3	23.0474	1.76	22.5	35.5	19486	35358	15.12	6.3	0	0.925	-1.7	-0.7	0.829	2	0	47
10030	68.5	2	1	0	80.9	150.3	58.2	25.7635	1.04	22	35.7	20642	37201	15.669	6.94	0	0.889	-1.8	-2.1	0.667	1	0	47
10031	77	1	3	0	89	159	60.9	24.0892	1.47	34	30.5	18535	42276	17.591	6.96	0	0.892	-1.9	-1.9	0.731	1	0	47
10032	67.9	1	1	0	98	163	73	27.4756	0.39	21	31	22496	50073	20.782	7.82	-7	1.303	1.6	-1.8	0.75	3	1	36
10033	56.3	1	1	1	91.5	161.2	69.6	26.7842	1.17	23	26.8	18345	50179	21.793	8.39	0	1.222	0.8	-0.6	0.888	0	0	47
10034	83.3	2	0	0	83	146.1	42.9	20.0982	0.7	10	28.6	12172	30403	12.644	5.92	0	0.917	-1.5	-2.5	0.61	5	0	47
10035	60.7	1	0	0	84	158.3	61.3	24.4624	1.26	26	22.8	13808	46629	20.364	8.13	0	0.84	-2.4	-1.2	0.824	1	0	47
10036	57.2	1	0	1	75	166.7	48.3	17.381	1.35	35	14.5	6892	40664	17.438	6.28	0	0.901	-1.9	-2.5	0.668	0	0	47
10037	88.2	1	3	0	92	152.7	58.9	25.2602	0.77	20	28.9	17338	42627	17.192	7.37	-5	1.054	-0.3	-1.6	0.769	3	0	47
10038	69.2	1	0	0	89.1	159.3	63.3	24.9443	0.98	30	22.8	14257	48380	20.019	7.89	0	1.123	-0.2	-0.9	0.86	2	0	47
10039	68.2	2	0	0	96	149	64.4	29.0077	0.98	23.5	40	25598	38422	15.355	6.92	0	0.895	-1.5	-1.2	0.776	1	0	47
10040	75	2	0	0	76.5	147.6	49.3	22.6295	1.26	20	34.6	16939	31959	14.156	6.5	0	0.761	-2.7	-2.3	0.642	4	0	47
10041	80.8	1	0	3	95	159.4	65.8	25.897	0.88	27	34.6	22426	42322	17.126	6.74	-8	1.167	0.3	-2	0.718	3	0	47
10042	55.7	2	0	1	69.5	151.7	46.1	20.0323	0.98	23	28.7	13142	32721	13.797	6	0	0.747	-3	-2.8	0.583	0	0	47
10043	80.4	2	0	0	90	146.1	59	27.6409	0.98	24	42.6	24805	33470	13.046	6.11	0	0.752	-3	-1.6	0.726	4	0	47
10044	60.7	2	0	0	80	151.6	57.7	25.106	1.17	25.5	39.1	22535	35164	15.074	6.56	0	0.807	-2.5	-1.8	0.695	1	0	47
10045	67.3	1	1	0	68.5	162.9	47	17.7115	0.98	32	8.4	3949	43114	18.756	7.07	0	1.17	0.3	-1.1	0.835	3	0	47
10046	60.6	1	0	0	91	162.3	75.4	28.6243	1.1	54	27	19958	53956	24.658	9.36	0	0.915	-1.7	-1.3	0.809	1	0	47
10047	63.3	2	0	0	78	160.6	61.7	23.9218	1.1	17.5	42.8	26168	34903	14.145	5.48	0	1.04	-0.6	-1.7	0.707	3	0	47
10048	82	1	1	3	89	161.1	62.8	24.1974	0.98	30	30.9	18957	42417	18.158	7	0	1.433	2.5	-1.5	0.78	2	0	47
10049	55	2	0	0	70	151.1	48.5	21.2429	0.88	13	30.2	14339	33132	13.353	5.85	0	0.914	-1.7	-1.5	0.74	0	0	47
10050	73.1	1	3	0	84	159.8	59.1	23.1438	1.04	32	21.8	12809	46006	18.91	7.41	0	0.87	-2.1	-2.3	0.689	1	0	47
10051	61.7	2	0	1	68	152.3	41.6	17.9347	1.17	17.5	21.8	8927	32094	13.227	5.7	0	0.716	-3.3	-1.4	0.742	2	0	47
10052	63.6	2	0	0	79	153.8	51	21.5604	0.98	18	32.9	16417	33557	13.473	5.7	0	0.837	-2.5	-2.3	0.639	1	0	47
10053	62.9	2	0	0	75	149.7	53.3	23.7839	1.17	19.5	39.6	20967	31997	13.688	6.11	0	0.757	-3	-1.7	0.712	0	0	47
10054	56.2	2	0	0	96	151.3	73.5	32.1077	1.17	28	36.5	26748	46513	19.579	8.55	-1	1.041	-0.5	-1.3	0.76	0	0	47
10055	63	2	0	0	83	153.1	61.3	26.1523	1.17	26.5	38.1	23238	37681	16.714	7.13	0	0.925	-1.5	-0.9	0.805	0	0	46
10056	53.3	1	3	1	96.5	164	80	29.7442	1.76	47	38.9	30330	47606	21.797	8.1	0	1.251	0.9	0.9	1.077	0	0	46
10057	78.5	1	0	0	73.1	150	49.4	21.9556	0.88	35	20.7	9925	38059	16.929	7.52	0	1.13	0.1	-1.3	0.812	2	0	46
10058	53.2	2	0	0	92	150.3	64.9	28.7294	0.93	15	46.1	29330	34238	13.266	5.87	0	1.107	0	-0.8	0.823	0	0	46
10059	60	2	0	0	71	149.3	57.7	25.8855	1.17	20.5	39.8	22754	34375	13.165	5.91	0	0.931	-1.5	-0.5	0.861	3	0	46
10060	53.5	1	0	1	69	157.2	53.3	21.5686	1.76	41	13.2	6900	45240	20.78	8.41	0	0.945	-1.4	-1.4	0.793	0	0	46
10061	76.3	1	3	0	98	159.9	66.6	26.0482	1.17	31	34.1	22201	42897	19.024	7.44	0	1.374	2.1	-0.4	0.916	3	0	46
10062	79.3	2	0	0	64.5	147	36.3	16.7986	0.8	8	16.1	5810	30362	11.804	5.46	0	0.737	-3.1	-2.8	0.58	3	0	46
10063	53.1	1	0	0	73	153.8	53	22.4059	1.17	26	18.7	9734	42253	18.906	7.99	0	1.121	-0.1	-1.4	0.795	0	0	46
10064	61.4	1	0	0	76.5	159.7	49.8	19.5263	1.47	36	16.9	8212	40466	18.434	7.23	0	0.848	-2.4	-2.3	0.688	0	0	46
10065	80.1	1	1	0	72	169.4	49.6	17.2844	0.98	15	14.8	7166	41209	17.919	6.24	0	0.922	-1.9	-1.8	0.744	1	0	46
10066	51	1	1	1	87	180	78.5	24.2284	1.96	40	25.4	19488	57343	27.017	8.34	0	1.268	1.3	1.6	1.16	0	0	46
10067	73.5	1	0	0	83	164.8	59.9	22.0553	1.35	44	23.9	13761	43850	19.438	7.16	0	1.132	0	0.1	0.976	1	0	46
10068	53.4	1	3	1	93	161.8	73.1	27.9229	1.17	45	35.7	25077	45157	20.068	7.67	0	0.975	-1.3	-0.9	0.852	0	0	46
10069	62.6	1	1	1	85	171.8	68	23.0389	1.26	44.5	24.1	15758	49571	22.252	7.54	0	1.19	0.4	0.3	0.998	0	0	46
10070	63.9	1	3	1	87	159.9	58.1	22.7237	0.24	22	27.7	16048	41956	18.23	7.13	0	1.05	-0.7	-1.4	0.783	2	0	46
10071	73.2	1	1	1	84.5	181.9	73.5	22.2138	1.96	40	28.6	20865	51974	23.324	7.05	0	0.986	-1.2	-1.3	0.808	0	0	46
10072	52.3	2	0	0	90	160	71.2	27.8125	1.47	32	41.2	28936	41296	17.67	6.9	0	1.344	1.9	1.5	1.089	1	0	46
10073	52.4	2	0	0	72	153.2	56.4	24.0304	1.1	20	45.7	25329	30090	12.287	5.24	0	1.134	0.2	-2.3	0.634	0	0	46
10074	51.5	2	0	0	89	156.9	64.8	26.3226	1.17	26	36.2	22841	40177	16.028	6.51	0	0.88	-2.1	0.8	1.014	3	0	46
10075	73.8	1	1	0	78	172.6	63.5	21.3153	1.1	41	12.8	8030	54708	22.889	7.68	0	0.965	-1.3	-2.3	0.689	0	0	46
10076	54	2	0	1	78.5	156.8	63	25.6241	1.47	26	36.4	22492	39258	17.707	7.2	0	1.155	0.5	1.5	1.091	1	0	46
10077	78.4	1	0	1	85.5	159.4	60.4	23.7717	1.76	32	31.6	18701	40432	18.633	7.33	0	0.917	-1.9	-2.1	0.712	2	0	46
10078	60.4	2	0	0	74	155.8	47	19.3626	1.04	23	23.7	11021	35433	14.829	6.11	0	0.711	-3.3	-1.8	0.703	0	0	46
10079	63.4	1	1	0	83	161	66.1	25.5006	1.17	33	24.9	16156	48826	21.853	8.43	0	1.295	1.5	0.3	1.004	0	0	46
10080	58	2	0	0	82	151.1	53.8	23.5642	0.93	23	36.2	19102	33694	14.183	6.21	0	0.965	-1.1	-1.8	0.698	0	0	46
10081	53.8	2	0	0	82	151.5	56.4	24.5728	1.26	21.4	41.7	23154	32384	13.516	5.89	0	1.1	-0.1	-0.5	0.852	0	0	46
10082	68.1	1	0	1	83	160.8	59.3	22.9341	1.17	35	22.2	12805	45002	19.506	7.54	0	0.912	-1.9	-1.5	0.778	1	0	46
10083	57.6	2	0	0	98.5	152.2	71.5	30.8657	1.17	22	46.3	32093	37200	14.954	6.46	0	1.066	-0.4	-0.3	0.878	2	0	46
10084	69.3	2	0	0	92	157.5	63.3	25.5178	1.17	18	34.9	21872	40740	16.547	6.67	0	0.75	-3	-2.2	0.65	5	0	46
10085	64.7	2	0	0	86	157.7	71.6	28.7905	1.47	28	48.4	33792	36020	15.858	6.38	0	0.919	-1.6	-1.3	0.756	1	0	46
10086	68.9	2	0	0	67.6	153.9	47.9	20.2236	1.1	16	27.7	12757	33326	14.387	6.07	0	1.086	-0.2	-0.9	0.807	4	0	46
10087	69.5	1	1	1	80	168.3	63.3	22.3478	1.96	40	23.1	14364	47938	21.516	7.6	0	1.091	-0.3	-1.7	0.757	1	0	46
10088	66.2	2	0	0	80	157.1	57	23.0952	1.17	25	34	19224	37310	15.387	6.23	0	0.75	-3	-1.7	0.712	2	0	46
10089	63.3	1	1	1	98	160.3	78.2	30.4326	0.88	35	33.5	25666	50841	22.565	8.78	0	1.344	1.9	1.6	1.16	1	0	46
10090	76.6	1	0	0	84	157.1	60.6	24.5539	1.17	35	26.3	15609	43741	19.69	7.98	0	0.969	-1.2	-0.6	0.896	3	0	46
10091	54.6	1	3	1	88	167.7	71.1	25.2815	1.17	50	26.6	18405	50846	23.357	8.31	0	0.965	-1.4	-0.4	0.913	0	0	46
10092	79.3	1	3	0	92	160.3	69.6	27.0858	1.76	38	32.3	21954	46070	20.668	8.04	0	1.022	-0.9	-1.3	0.807	3	0	46
10093	61.4	2	0	0	80.1	166.7	57.9	20.8357	0.98	25	32.5	18430	38276	15.885	6.15	0	1.043	-0.6	-1.4	0.743	2	0	46
10094	68.7	1	3	3	99.5	164.3	80.5	29.8209	1.35	37	31.1	23519	52151	21.709	8.04	0	1.479	2.8	0.3	0.999	1	0	46
10095	67.4	1	0	0	92	167.2	75	26.828	1.04	38	34.4	25287	48297	21.885	7.83	0	0.945	-1.6	-1.2	0.819	1	0	46
10096	75.4	1	1	1	97	157.4	61.5	24.8237	1.17	18	29.5	17874	42707	18.239	7.36	0	1.085	-0.5	-1.8	0.743	2	1	35
10097	58.6	2	0	0	86	154.6	66.6	27.8648	1.17	27	45.8	29682	35180	15.161	6.34	0	0.894	-1.8	-1.7	0.714	0	0	46
10098	56.6	2	0	0	79	152.9	55.7	23.8254	1.35	24	42	22883	31624	13.446	5.75	0	1.013	-0.8	-0.5	0.858	0	0	46
10099	55.5	2	0	1	83	150	52.9	23.5111	1.04	18	42.6	21981	29601	12.049	5.36	0	0.965	-1.2	-1.7	0.711	0	0	46
10100	69.3	1	1	0	110	152.7	80.3	34.438	1.47	25	33	25534	51760	19.024	8.16	0	1.139	0.1	-1.6	0.772	1	0	46
10101	58.8	1	0	1	82	172.8	64	21.4335	1.76	44	11	6882	55928	24.691	8.27	0	1.182	0.5	-0.2	0.941	2	0	46
10102	70.4	1	1	0	89	157.8	63.8	25.6216	1.6	33	25.3	15848	46897	19.661	7.9	0	1.047	-0.4	-0.4	0.914	1	0	46
10103	63.7	1	1	1	95	165.6	75.9	27.6771	1.26	49	32.4	23946	50002	22.266	8.12	0	1.379	2.1	-0.4	0.911	2	0	46
10104	58.7	2	0	0	82	148	55.2	25.2009	1.35	25	40.8	22137	32168	13.158	6.01	0	0.993	-1	-0.9	0.809	0	0	46
10105	54.9	1	1	1	91	168.2	68.4	24.1771	1.76	50	28.2	18747	47846	21.349	7.55	0	1.104	-0.2	-1.4	0.801	1	0	46
10106	66.1	1	1	0	80	165.9	54.1	19.6564	1.76	28	25.3	13360	39430	16.028	5.82	0	1.096	-0.2	0.3	1	2	0	46
10107	62.5	1	3	1	94	161.8	66.3	25.3254	1.04	32	25.2	16434	48721	20.957	8.01	0	1.287	1.3	0.1	0.979	0	0	46
10108	59.4	2	0	0	79	150	53	23.5556	1.17	15	36.5	19027	33172	13.264	5.9	0	0.882	-1.9	-2.1	0.658	0	0	46
10109	55.1	1	1	1	81	169.2	60.8	21.2375	1.35	42	20.5	12051	46631	21.004	7.34	0	1.189	0.5	-0.4	0.919	0	0	46
10110	72	1	1	1	93	163.6	81.2	30.3382	1.04	45	32.2	25389	53481	23.852	8.91	0	1.293	1.3	-0.4	0.913	0	0	46
10111	64.6	1	0	0	105	159.7	85.9	33.6809	0.98	32	33.2	27916	56287	21.901	8.59	0	0.997	-1.1	-0.7	0.876	1	0	46
10112	60.5	1	3	1	78	163.7	65	24.2558	1.1	41.5	22.8	14353	48728	22.11	8.25	0	1.09	-0.3	-1.4	0.796	0	0	46
10113	53	2	0	0	90	165.9	69.6	25.2881	1.76	30	36.1	24624	43499	19.032	6.91	0	1.087	-0.3	0.7	0.993	0	0	46
10114	57.6	1	0	0	98	157	78.3	31.766	1.47	40	31.7	24342	52517	21.763	8.83	-1	0.907	-1.9	-1	0.845	1	0	46
10115	53.3	1	1	0	79	158.2	56.2	22.4555	1.47	41.5	21.6	11795	42801	19.57	7.82	0	1.024	-0.9	-1.3	0.804	0	0	46
10116	59.9	1	0	0	96	174.4	87.5	28.7684	1.26	34	35	30102	55793	25.175	8.28	0	1.031	-0.8	-0.9	0.853	0	0	46
10117	55.8	1	0	1	73	182.5	69.3	20.8069	2.2	41	16.2	10921	56457	25.182	7.56	0	1.186	0.5	-0.1	0.947	0	0	46
10118	79.6	2	0	0	98.2	150.2	67.2	29.7872	0.63	10	47.4	31143	34586	13.25	5.87	0	0.867	-2	-2.5	0.61	2	0	46
10119	52.1	2	1	1	80	148.2	45.8	20.853	1.17	20	35.7	16088	28958	12.332	5.61	0	0.776	-2.8	-2.1	0.667	0	0	46
10120	77	1	1	0	87	168.9	65.9	23.1008	1.1	32	30.4	19857	45430	19.359	6.79	-1	0.816	-2.6	-1.8	0.743	3	0	46
10121	51.1	1	0	1	80	165.3	63.9	23.386	1.17	39	25	15590	46883	21.46	7.85	0	1.172	0.3	-0.5	0.908	0	0	46
10122	52.9	2	0	1	77	159.3	63	24.8261	2.2	31	34.5	20984	39897	18.74	7.38	0	1.392	2.4	0.9	1.017	0	0	46
10123	81.9	1	0	1	86	160.4	60.7	23.5928	1.17	27	28	16453	42252	18.602	7.23	0	1.185	0.5	0	0.965	3	0	46
10124	53.1	1	1	1	84	166.1	66.2	23.9949	1.17	47	22	14238	50338	21.869	7.93	0	0.923	-1.6	-0.5	0.904	0	0	46
10125	79.5	1	3	0	88	164	60	22.3081	0.88	20	23.2	13692	45260	18.793	6.99	0	0.8	-2.9	-2.3	0.684	4	0	46
10126	50.8	1	1	1	87	172.2	68.4	23.0669	1.76	46	24.4	16237	50362	22.902	7.72	0	1.133	0	0.9	1.077	0	0	46
10127	71.5	2	1	1	84	153.5	59.6	25.2947	0.98	25	41.9	24674	34273	14.147	6	0	0.901	-1.8	-1.1	0.783	1	0	46
10128	64.2	2	0	0	86.5	163.9	75.4	28.0681	1.35	31	45.9	34135	40278	17.798	6.63	0	1.118	-0.1	-0.4	0.867	0	0	45
10129	59.8	2	0	0	67	146.6	45.9	21.3572	0.88	23	29.6	12872	30627	12.92	6.01	0	1.034	-0.6	-0.6	0.843	0	0	45
10130	55.7	2	0	1	83	153.4	55.8	23.7128	1.76	25	38.1	21245	34506	14.118	6	0	1.039	-0.5	-1.2	0.772	1	0	45
10131	59.5	2	0	0	95	153.2	76.2	32.4666	0.98	28	42.5	30084	40642	17.049	7.26	0	0.955	-1.3	-1.9	0.684	0	0	45
10132	66.3	2	1	3	99	159	72	28.4799	1.6	35	39.6	28199	42953	18.337	7.25	0	0.974	-1.1	-1.2	0.776	1	0	45
10133	53.4	2	0	0	74.5	156.6	50.3	20.5109	1.96	26	32.8	16307	33481	13.864	5.65	0	0.983	-1.1	-1.1	0.78	1	0	45
10134	62.5	1	1	1	80	156.3	60.8	24.8877	1.1	40.5	22.6	13436	46008	20.738	8.49	0	0.982	-1.2	-2	0.722	0	0	45
10135	62.9	2	0	0	80	159.7	61.2	23.9962	0.88	17	33.5	19797	39335	16.73	6.56	0	0.924	-1.7	-1.5	0.736	4	0	45
10136	72.7	2	0	0	72	148.7	44.2	19.9894	1.35	20	24.9	10876	32749	13.035	5.9	0	0.66	-3.7	-2.2	0.646	4	0	45
10137	55.9	1	0	1	85	171.5	68.7	23.3576	2.51	52	18.6	12554	54765	24.923	8.47	0	1.18	0.3	0.7	1.052	0	0	45
10138	58.1	1	0	1	82	157.2	53.8	21.7709	1.76	35	21.1	10966	40922	17.464	7.07	0	1.223	0.9	0.2	0.991	4	0	45
10139	65.3	1	1	1	83	164.1	65	24.1377	1.17	48	19.7	12683	51567	23.074	8.57	0	1.076	-0.3	-1	0.845	0	0	45
10140	63.7	1	3	1	105	165.8	82.6	30.0477	1.35	40	27.9	22538	58270	24.878	9.05	0	1.104	-0.3	-1.2	0.809	3	0	45
10141	54.3	2	0	0	82	153.1	61.3	26.1523	0.98	25	34.5	20633	39124	15.164	6.47	0	1.206	0.9	0.4	0.961	1	0	45
10142	60.3	2	0	1	80	153.4	55.5	23.5853	1.6	27	32.3	17827	37379	15.217	6.47	0	0.916	-1.5	-0.9	0.803	0	0	45
10143	55.8	2	0	0	88.5	162.7	63.1	23.8371	1.17	26	33.5	20993	41644	16.839	6.36	0	0.791	-2.6	-1.2	0.77	2	0	45
10144	60.8	2	1	0	90	155.4	54.5	22.5681	0.98	18	45.6	24238	28891	11.398	4.72	0	0.871	-2	-2.4	0.623	1	0	45
10145	55.6	2	1	0	80	156.8	62.1	25.258	0.88	26	43.2	25645	33760	13.761	5.6	0	1.01	-0.6	-1.1	0.784	0	0	45
10146	60.2	1	0	1	89	165.1	74	27.148	1.96	41	25.5	18537	54069	24.818	9.1	0	1.162	0.1	-2.4	0.672	2	0	45
10147	56.8	1	0	1	94.5	155.2	73	30.3068	1.6	46	35.7	25367	45605	20.901	8.7	0	0.965	-1.4	0.1	0.971	0	0	45
10148	53.9	2	0	0	75.5	152	53.9	23.3293	1.47	24	38.9	20386	32009	13.621	5.9	0	1.097	-0.1	0	0.91	0	0	45
10149	63.7	1	0	0	89	167.2	68	24.3241	1.17	44	29.4	19663	47107	20.167	7.23	0	1.473	2.7	1.4	1.132	3	0	45
10150	71.1	2	0	0	85	143	72	35.2095	1.04	22	48.2	28729	30917	12.981	6.35	0	0.929	-1.5	-1.5	0.73	1	0	45
10151	60.2	2	0	0	107	156.1	80.2	32.9131	1.35	21	49.9	39206	39297	17.274	7.1	0	1.464	2.9	0.4	0.958	3	0	45
10152	71.6	2	0	1	86	154.7	58.3	24.3606	1.26	20	32.1	18568	39225	16.445	6.84	-3	0.91	-1.7	-2.6	0.602	2	0	45
10153	60.6	1	0	1	67	163	49.4	18.5931	1.76	40	16.2	8043	41472	18.51	6.97	0	0.931	-1.7	-2.2	0.701	2	0	45
10154	69.7	2	0	0	89	145.9	61.6	28.9381	1.17	8.5	45	27153	33146	14.001	6.57	0	0.828	-2.5	-2.3	0.636	0	0	45
10155	57.1	1	3	1	106	158.9	81	32.0802	1.76	42	37	29398	49950	22.006	8.7	0	1.166	0.3	-1.9	0.736	1	0	45
10156	65.7	2	0	0	86	156.8	65	26.4376	0.98	25	37.2	23769	40061	17.091	6.93	0	1.072	-0.3	-0.2	0.886	0	0	45
10157	62.7	2	0	0	86	160	57	22.2656	1.35	26	39.8	22453	33920	13.784	5.32	0	0.845	-2.2	-1.8	0.702	0	0	45
10158	57.1	2	0	0	89	159.9	71.7	28.0429	1.1	26	42	29809	41109	16.75	6.54	0	0.851	-2.3	-0.2	0.891	2	0	45
10159	57.2	1	1	1	87	160	64	25	1.35	43	19.7	12447	50590	22.359	8.73	0	1.139	0.1	1.6	1.15	1	0	45
10160	67.2	1	1	1	100	166.6	69.6	25.0761	1.17	32	27.1	18370	49421	20.698	7.42	0	1.132	0.3	-0.1	0.953	1	0	45
10161	52	2	0	0	77	157.3	62.2	25.1381	1.35	30	44.7	26940	33363	14.923	6.05	0	1.105	-0.1	1.1	1.047	0	0	45
10162	56.7	1	0	0	94	170	81.9	28.3391	1.26	50	35.8	28592	51356	23.401	8.1	0	1.086	-0.4	-1.6	0.778	1	0	45
10163	54.5	2	0	1	78	157.6	55.1	22.184	1.35	26.5	29	15829	38729	16.877	6.76	0	1.134	0.2	-0.2	0.889	1	0	45
10164	82.3	1	0	0	80	144.4	48.9	23.4517	1.26	20	25.3	12617	37239	15.002	7.23	0	0.906	-1.8	-2.8	0.631	3	0	45
10165	67.9	1	3	1	90	167.5	71.5	25.4845	1.47	43	20.8	15066	57407	26.019	9.27	0	1.103	0.1	-0.8	0.868	1	0	45
10166	63.2	1	0	1	96	162.8	70.6	26.6376	1.17	22	32.7	22002	45231	19.333	7.28	0	0.826	-2.5	-0.7	0.886	2	0	45
10167	56.5	1	0	1	93	166.7	76.3	27.457	1.35	44	33.8	25252	49487	22.827	8.21	0	1.097	-0.4	-0.3	0.921	0	0	45
10168	57.4	2	0	1	82	151.3	57.4	25.0746	1.35	23	37.4	20993	35182	15.002	6.58	0	1.069	-0.3	-0.6	0.841	0	0	45
10169	54.3	1	0	0	84	166.6	63.1	22.7342	2.51	30	23.4	14495	47432	21.217	7.61	0	0.972	-1.3	-1	0.85	0	0	45
10170	52.7	2	0	1	82	157.9	55.9	22.4206	1.26	30	41.3	22075	31342	13.537	5.43	0	1.052	-0.5	-1.2	0.77	0	0	45
10171	73.4	1	1	1	99	171.9	77.6	26.2609	1.17	28	24	17790	56481	24.191	8.18	-1	1.15	0	-1.5	0.79	1	0	45
10172	70.1	1	3	1	90.6	158.6	62.6	24.8867	1.17	32	30.9	18454	41261	18.129	7.17	0	1.028	-1	-0.5	0.909	1	0	45
10173	61.6	2	0	0	74	152.3	46.4	20.0041	1.17	21.5	32.6	15131	31232	11.043	4.78	0	0.76	-2.9	-2.6	0.603	1	0	45
10174	60.6	1	1	1	89	165.1	67.7	24.8367	1.6	40	21	13760	51609	23.041	8.46	0	0.915	-1.8	-0.1	0.95	0	0	45
10175	69.7	1	3	0	101	165.4	86.6	31.6553	1.47	41	36.4	30796	53734	22.592	8.3	0	1.29	1.3	-1	0.839	0	0	45
10176	71	1	0	1	89	159.8	64	25.0626	1.6	35	28.2	17695	45065	19.793	7.73	0	1.029	-0.9	-2	0.727	1	0	45
10177	62.1	1	3	0	89	160.3	63.9	24.8676	1.35	35	30.2	19151	44232	18.555	7.25	0	1.159	0.2	-1.1	0.834	0	0	45
10178	60.7	2	0	0	73	141.1	49.1	24.662	1.17	17	43.7	20752	26758	10.07	5.07	0	0.901	-1.8	-2.3	0.638	0	0	45
10179	58.9	2	0	0	80	149	48.9	22.026	1.1	13	36.9	17609	30066	12.783	5.76	0	0.73	-3.2	-1.9	0.688	0	0	45
10180	55.1	2	0	0	83	150.7	53.1	23.3813	1.6	20.5	35.3	18570	33976	14.413	6.32	0	0.776	-2.8	-0.7	0.825	0	0	45
10181	68.5	2	0	1	89	140	47.9	24.4388	1.6	21	33.6	15611	30809	11.378	5.81	0	0.731	-3.2	-3.2	0.528	0	0	45
10182	65.6	2	0	0	92	150	65.2	28.9778	1.17	19	40.5	25679	37675	14.583	6.48	0	0.919	-1.6	-2.3	0.641	0	0	45
10183	71.3	1	1	1	99	160.9	72.3	27.9271	1.35	35	26.2	18368	51813	20.948	8.08	0	1.266	1.2	0.5	1.027	1	0	45
10184	51	2	0	0	68	160.1	55.3	21.5746	1.96	5	33.5	18355	36452	16.031	6.25	0	1.17	0.7	0.4	0.96	1	0	45
10185	51.2	1	0	0	95	165.9	80.6	29.2848	1.17	32.5	30.8	24363	54658	24.989	9.07	0	1.001	-1.2	0.4	1.012	0	0	45
10186	52.2	1	1	1	90	164.5	68	25.1291	1.04	33	21	14250	53528	22.379	8.22	0	1.374	1.9	-0.2	0.935	3	0	45
10187	57.6	1	0	1	90	167.2	73.7	26.363	1.6	32	30.1	21605	50253	23.267	8.34	0	1.249	1.3	0.2	0.99	2	0	45
10188	65.7	1	1	3	86.5	163	67	25.2174	1.35	30	25	16541	49634	23.173	8.72	0	0.888	-1.9	-0.6	0.893	0	0	45
10189	54.7	2	0	0	94.5	153.8	76	32.1293	1.26	25	50.9	37745	36376	15.487	6.53	0	1.153	0.2	-0.1	0.897	0	0	45
10190	55.8	2	0	0	96	158.2	64	25.5721	1.1	24	28	17742	45545	16.473	6.6	0	1.343	1.9	1.9	1.14	1	0	45
10191	61.9	1	1	1	87	157.1	61.3	24.8375	1.17	30	23.3	14035	46091	19.855	8.04	0	1.096	-0.3	-1.2	0.818	0	0	45
10192	55.6	2	0	1	76.5	164	62	23.0518	1.04	23	38.7	23530	37264	16.454	6.12	0	1.141	0.5	-0.2	0.89	0	0	45
10193	56.6	2	0	0	82	153	61	26.0584	1.6	25	38.2	22662	36701	9.812	4.19	0	1.099	-0.1	-0.6	0.838	0	0	45
10194	64.8	2	0	1	91.5	150.6	62.5	27.5569	0.98	19	39.1	23577	36718	14.057	6.25	0	0.935	-1.4	0.6	1.03	1	0	45
10195	76.9	1	0	0	85	166	63	22.8625	1.47	30	24.1	14748	46486	19.838	7.2	0	1.186	0.5	-0.6	0.887	5	0	45
10196	65	2	0	0	91	155.9	67	27.5666	1.04	21	39.4	26423	40586	18.026	7.42	0	1.27	1.2	-1.9	0.689	1	0	45
10197	53.3	2	0	0	80	160	56	21.875	0.98	29	30.7	16929	38220	16.23	6.34	0	1.029	-0.7	-0.5	0.89	0	0	45
10198	56.2	1	3	1	89	173	66.2	22.119	1.76	47	13	8540	57122	26.803	8.96	0	0.771	-3	-0.8	0.868	0	0	45
10199	70.9	2	0	0	77	158.3	58.8	23.4647	1.17	23	27.4	16342	43361	18.191	7.26	0	0.789	-2.7	-2.2	0.685	0	0	45
10200	66.1	2	0	0	87	153.1	61.9	26.4083	1.1	18	41	25120	36166	14.736	6.29	0	0.696	-3.5	-1.8	0.698	8	1	12
10201	61.1	1	0	0	81	161.8	59	22.5369	1.17	37	19.2	11300	47467	20.731	7.92	0	1.063	-0.6	-0.6	0.886	1	0	45
10202	63.8	2	0	0	88	146.2	62.2	29.1002	0.88	20	44.9	27611	33835	14.463	6.77	0	1.137	0.3	-1.4	0.752	0	0	45
10203	78.8	1	1	3	88	159.9	66.1	25.8526	1.47	18	25.8	17115	49346	21.108	8.26	0	1.25	0.9	-2	0.724	0	0	45
10204	72.4	2	0	0	88	161.5	66	25.3046	2	28	38.6	25439	40485	16.109	6.18	0	0.965	-1.1	-0.6	0.848	0	0	45
10205	71.2	2	0	0	95.5	143.5	51.8	25.1551	0.86	21	36	18511	32872	13.792	6.7	0	0.697	-3.5	-3.1	0.571	0	0	45
10206	67.4	2	0	0	88	147.5	66.9	30.7498	0.75	15	44.9	30128	36919	15.377	7.07	0	1.162	0.4	-0.9	0.803	1	0	45
10207	53	1	1	1	77	172.1	66	22.2834	1.5	45	13.7	8886	55841	25.899	8.74	0	1.152	0.2	-1.3	0.814	1	0	45
10208	63.7	1	1	3	99	157.8	74.6	29.9588	1.2	40.5	31.9	23665	50540	21.58	8.67	0	1.061	-0.6	-0.2	0.935	1	0	44
10209	73.4	2	0	1	85	146	50.5	23.6911	0.67	20	34.3	17069	32760	13.28	6.19	0	0.714	-3.3	-2.5	0.642	0	0	44
10210	52.7	2	0	0	113	158.2	92.7	37.0396	1.5	32	43	38438	51004	20.411	8.16	0	1.026	-0.7	-0.7	0.825	1	0	44
10211	70.7	1	1	3	67	163.5	50.6	18.9284	1	28	10.5	5123	43637	19.515	7.3	-2	0.942	-1.6	-2.6	0.653	4	0	44
10212	74.4	2	0	1	83	151.2	60.1	26.2888	1.5	19	33.5	19323	38335	16.12	7.05	0	1.062	-0.4	-2	0.67	0	0	44
10213	57.2	2	0	1	80	156.2	55.5	22.7474	1.2	24.5	37	19743	33586	13.959	5.72	0	1	-0.9	-1.7	0.745	0	0	44
10214	55.3	1	3	0	90	169.7	75	26.0434	1.5	49.5	27.5	20174	53188	23.541	8.17	0	1.061	-0.3	0	0.964	2	0	44
10215	53.4	1	0	1	96	178.4	89.7	28.184	2	54	28.4	24741	62367	28.235	8.87	0	1.173	0.4	1.5	1.163	0	0	44
10216	52.7	1	0	1	102.5	175.5	94.4	30.6491	1.2	41.5	31.6	29031	62978	29.966	9.73	0	1.306	1.6	0.7	1.045	0	0	44
10217	72.7	1	1	0	80	159.7	54.9	21.526	2	25	22.9	12239	41120	18.508	7.26	-1	0.976	-1.3	-0.2	0.945	1	0	44
10218	53.8	1	0	1	83	173	74.2	24.792	2	46	23.6	16829	54620	25.441	8.5	0	0.955	-1.5	-1.7	0.759	0	0	44
10219	71.9	1	3	3	84	171.7	65.4	22.1839	1.2	34	24.8	15588	47391	20.448	6.94	0	1.298	1.4	-0.3	0.931	5	0	44
10220	67.3	1	1	0	103	167.3	78	27.8678	1.2	37	30.7	22932	51825	20.647	7.38	0	0.907	-1.7	-0.4	0.918	1	0	44
10221	55.8	1	1	1	86.5	177.6	79.4	25.173	1.5	49	30.6	23578	53479	24.174	7.66	0	1.129	0.3	0.2	0.983	0	0	44
10222	69.4	2	0	0	81	158.8	60.7	24.0706	1.5	24	40.4	24839	36582	15.85	6.29	0	0.836	-2.3	-1.8	0.732	0	1	33
10223	53.4	1	0	1	94	171.9	77.6	26.2609	2	34	28	21425	55111	24.968	8.45	0	0.979	-1.3	0.5	1.029	1	0	44
10224	57.3	1	0	0	82.5	169.6	64.1	22.2847	1.5	41	21.1	13439	50231	22.509	7.83	0	0.891	-2	-1.5	0.782	1	0	44
10225	54.2	2	1	1	97	162	80.2	30.5594	1.5	23	45.1	35061	42595	17.095	6.51	0	1.294	1.5	0.4	0.963	3	0	44
10226	55	1	0	1	79	154.9	54.1	22.5473	3	45.5	15.9	8460	44783	19.501	8.13	0	0.91	-1.8	-0.9	0.851	0	0	44
10227	72.3	1	0	1	83	157.5	59	23.7843	2	32	24.7	14578	44428	19.593	7.9	0	1.013	-0.9	-0.2	0.943	1	0	44
10228	59	1	1	1	88	160.7	60.2	23.3112	3	36	23.4	13561	44509	19.259	7.46	0	0.971	-1.2	-1.7	0.755	0	0	44
10229	78	2	3	1	86	147.3	48.9	22.5374	1.2	26	32.8	15726	32243	11.877	5.47	0	0.814	-2.4	-3	0.555	2	0	44
10230	87.5	1	3	3	91	170.5	74.7	25.6964	1.2	29	27.6	20019	52444	23.122	7.95	-5	1.705	4.9	0.5	1.02	7	0	44
10231	59.7	1	0	1	96	170.1	90.5	31.2781	1.5	43.5	34.7	30392	57115	26.891	9.29	0	1.338	1.6	1	1.079	1	0	44
10232	58.6	1	1	1	90	167.6	73.2	26.0593	2	34	26	18564	52933	22.772	8.11	0	1.175	0.4	1.5	1.15	0	0	44
10233	70.6	1	1	1	74	168.5	49.9	17.5752	1.5	35	9.3	4546	44078	18.764	6.61	0	0.782	-2.9	-2.9	0.615	1	0	44
10234	75.2	2	0	0	83	150.3	60.4	26.7374	1	21	43.1	25525	33755	13.324	5.9	0	0.76	-2.9	-1.3	0.758	2	0	44
10235	63.3	2	0	0	69	162.1	50.4	19.1807	1.2	28	31	15820	35263	15.313	5.83	0	1.062	-0.4	-1.8	0.735	4	0	44
10236	56.2	2	0	1	87.5	143.7	58.5	28.3297	1.2	16	42.5	24229	32768	13.643	6.61	0	1.176	0.5	-1.9	0.682	0	0	44
10237	54.3	2	0	0	71	163.9	53.3	19.8413	2	37	27.4	14401	38204	16.874	6.28	0	1.266	1.3	-0.2	0.925	0	0	44
10238	60.9	2	0	0	97	149.9	73.7	32.7993	1.5	22	43.3	31886	41682	16.847	7.5	0	1.035	-0.6	-1.1	0.78	1	0	44
10239	54.8	2	0	0	70	160.3	57	22.1824	1.5	29	40.2	22218	33015	14.393	5.6	0	0.992	-1	-0.5	0.888	0	0	44
10240	73.5	1	3	0	91	164.6	70.1	25.8737	1.2	27.5	33.6	23366	46158	19.536	7.21	0	1.08	-0.4	-1.3	0.803	4	0	44
10241	62.3	2	0	0	73.5	154	51.2	21.5888	2	17	35.8	18414	32959	13.191	5.56	0	0.957	-1.3	-1.7	0.706	3	0	44
10242	82.5	1	3	1	85	161.2	57	21.9354	1.5	26	26.3	15157	42534	18.944	7.29	0	1.111	-0.1	0	0.962	2	0	44
10243	76.8	1	3	1	96.5	161.1	68	26.201	1.5	28	25	17587	52722	24.036	9.26	-1	1.198	0.7	-1.2	0.821	7	0	44
10244	57.6	2	0	1	73	154.4	51.8	21.7288	2	21	31	16009	35567	14.233	5.97	0	1.112	0	-0.4	0.906	0	0	44
10245	54.8	1	0	1	91	165.6	77.7	28.3335	2	49	33	25005	50825	22.72	8.28	0	1.2	0.6	-0.3	0.931	1	0	44
10246	64.7	1	1	0	90	166.2	69.9	25.3055	1	45	28.4	19257	48561	20.965	7.59	0	1.187	0.5	-0.2	0.946	0	0	44
10247	71.6	2	0	0	85.5	150	60.9	27.0667	1.5	22	41.3	24367	34647	15.037	6.68	0	0.827	-2.4	-1.8	0.701	0	0	44
10248	59.7	2	0	0	77	146	52.5	24.6294	1.5	18	33.8	17339	33978	23.833	11.18	0	1.056	-0.5	-1	0.795	1	0	44
10249	72.9	2	0	0	85	154.7	66.5	27.787	1.2	26	42.1	28028	38522	16.483	6.89	0	0.812	-2.5	-1.3	0.755	0	0	44
10250	51	1	0	1	82	159.5	60.7	23.8598	3	48	17.7	10372	48298	21.806	8.57	0	1.218	0.7	-0.1	0.952	0	0	44
10251	71.7	1	1	3	91.5	163.2	68.9	25.869	1.5	29.5	31.7	21339	46006	19.421	7.29	0	1.236	0.9	-1.1	0.835	1	0	44
10252	55.8	1	1	1	76	167.7	53.9	19.1656	2	41	14	7468	45857	19.299	6.86	0	0.887	-2	-0.4	0.912	0	0	44
10253	72.4	2	0	0	86	153.1	63.2	26.9629	0.43	10	42.3	26717	36414	14.79	6.31	-2.5	0.934	-1.2	-2.2	0.652	0	0	44
10254	64.3	1	1	1	84	167.3	67.6	24.1521	2	42	20.4	13478	52501	22.816	8.15	0	1.154	0.2	0.6	1.035	0	0	44
10255	90.3	1	1	0	81	159.1	53.4	21.096	1.2	19	19.3	10429	43606	18.375	7.26	-2	0.885	-1.9	-3	0.599	2	1	33
10256	60.2	2	0	0	66	142.6	45.2	22.2279	1.5	16.5	32.1	13981	29614	12.068	5.93	0	0.941	-1.4	-0.8	0.819	1	0	44
10257	77.8	1	1	3	93	176.276	76	24.4584	1.5	35	26.9	19855	53988	25.342	8.16	0	1.15	0.2	-1.5	0.79	3	0	44
10258	65	2	0	0	77	154.9	55	22.9224	1.5	20	33.1	18386	37151	15.823	6.59	0	1.143	0.3	-1.1	0.788	2	0	44
10259	74.9	1	3	3	76	162.2	49.9	18.967	1.5	31	9.2	4581	44995	18.961	7.21	0	0.848	-2.2	-2.4	0.681	2	0	44
10260	86	1	1	0	85.5	161.1	61.3	23.6194	1.2	38	28.6	17015	42530	19.019	7.33	-1	0.774	-2.7	-2.2	0.701	2	0	44
10261	65.7	2	0	0	84.5	156.4	62.4	25.51	1	25	40.6	25223	36976	14.823	6.06	0	0.843	-2	-1	0.832	0	0	44
10262	57.7	2	0	1	81	154.9	59.1	24.6311	1.5	27	31	18058	40148	17.754	7.4	0	0.908	-1.7	0.2	0.939	0	0	44
10263	60.1	2	0	1	73	153.6	54.8	23.2273	1.5	22	43.9	24065	30765	12.471	5.29	0	1.057	-0.5	-1.5	0.732	0	0	44
10264	52.7	1	1	1	90	163.5	72.3	27.046	1.5	42	31.1	21999	48644	21.381	8	0	0.937	-1.6	-1.2	0.818	0	0	44
10265	69.2	1	1	1	99	168.7	77.9	27.372	1.5	38	34.4	25869	49339	21.335	7.56	0	0.948	-1.6	-1.2	0.81	0	0	44
10266	84.2	1	1	1	82.5	156.9	54.8	22.2605	2	32	22.1	12003	42275	18.406	7.48	0	0.984	-1.2	-2.5	0.662	2	0	44
10267	79.9	2	3	1	73	143.3	33	16.0702	1	5	20.3	6521	25648	9.525	4.64	-34.5	0.65	-3.8	-4.6	0.382	3	0	44
10268	68.6	2	0	0	97	144	70.5	33.9988	1	12	45.9	31998	37687	15.553	7.5	0	0.855	-2.1	-1.4	0.746	1	0	44
10269	75.8	2	0	1	99	157.2	75	30.3498	1.5	29	38.5	28880	46085	18.193	7.36	0	0.883	-1.8	-0.6	0.845	0	0	44
10270	71.5	2	0	1	93.5	152.5	58	24.9395	1.2	25	30.8	17842	40050	15.129	6.61	0	1.098	-0.1	-1.1	0.782	2	0	44
10271	75.6	1	1	1	108	172.9	82.4	27.5637	1.2	30	33.9	27210	53043	24.504	8.2	0	1.144	0.1	1	1.088	1	0	44
10272	63.7	2	0	1	86	154	65.9	27.7871	1.5	29	37.4	24282	40650	17.486	7.37	0	0.889	-1.9	-0.6	0.878	0	0	44
10273	62.9	1	1	1	85.3	151.3	61.4	26.822	1.5	32.5	25.6	15465	44905	19.04	8.32	0	0.853	-2.3	-2.3	0.689	1	0	44
10274	61.4	2	0	0	74	147.6	48.8	22.4	1.5	20	30.1	14622	34019	14.36	6.59	0	0.88	-1.7	-1.7	0.714	0	0	44
10275	56.2	1	1	1	98	172.4	85.2	28.6659	2	44	26.2	21925	61888	29.645	9.97	0	1.016	-1	-0.2	0.934	0	0	44
10276	64.2	1	1	1	106	167.7	93.5	33.2465	1.5	31	35.6	31879	57652	27.431	9.75	0	1.103	-0.4	-0.8	0.868	0	0	44
10277	82.9	1	0	0	75	160	55.8	21.7969	1.2	28	20.2	11123	43810	19.228	7.51	-1	1.203	0.7	-1.8	0.742	0	0	44
10278	55.1	1	0	1	80.5	160	54.7	21.3672	2	38	16.3	8705	44687	19.977	7.8	0	1.069	-0.2	-0.8	0.871	1	0	44
10279	62.6	1	0	1	92.5	175.5	80	25.9738	1.2	42	26.5	20758	57513	26.338	8.55	0	1.127	0	1.3	1.117	0	0	44
10280	51.8	2	0	1	86	164.2	64.4	23.8858	2	30	34	22073	42813	19.003	7.05	0	1.037	-0.6	-1.4	0.745	1	0	44
10281	69.5	1	1	1	103	153.1	65.3	27.8588	1	26	27.7	17650	46088	19.332	8.25	0	0.999	-0.8	-1.8	0.754	1	0	44
10282	81.4	1	0	0	85	155.8	58.9	24.265	1.5	29	25.1	14210	42513	19.512	8.04	0	0.947	-1.2	-1.7	0.761	2	0	44
10283	74.5	2	0	1	80	142	45.2	22.4162	1.5	16	34.6	15872	30000	12.258	6.08	0	0.739	-3.1	-2.8	0.584	2	0	44
10284	72	2	0	0	90	146	48.2	22.6121	1.2	23	29.1	13668	33279	15.683	7.36	0	0.782	-2.7	-2.5	0.642	3	0	44
10285	60.8	2	0	0	78	163.6	56.1	20.9602	1.2	23	37.9	20853	34212	14.935	5.58	0	1.083	-0.2	-2.3	0.669	0	0	44
10286	61.2	1	3	1	83	168.1	60.1	21.2686	1.5	34	21.4	13339	48896	21.526	7.62	0	0.806	-2.8	-0.9	0.85	0	0	44
10287	90.3	1	3	0	91.5	164.2	66.8	24.7759	1	29.5	26.6	17678	48894	20.4	7.57	-1	0.874	-2.1	-2.5	0.667	5	0	44
10288	56.4	2	0	0	73.5	152	48.5	20.992	2	30	33	15797	32139	12.964	5.61	0	0.883	-1.9	-2.1	0.668	2	0	44
10289	69.2	1	1	3	97.5	162.7	63	23.7994	1.2	17	26.1	16401	46547	19.32	7.3	0	0.78	-2.9	-3	0.606	0	1	2
10290	69.6	1	1	1	85	160.5	60	23.2917	1.5	28	21.8	12961	46629	20.015	7.77	0	1.28	1.5	-1.2	0.822	1	0	43
10291	63.5	1	0	0	94	163.3	73.8	27.6748	1.5	40	32.5	23699	49254	23.588	8.85	0	1.215	0.7	0.8	1.062	1	0	43
10292	64.6	1	0	0	94	164	70	26.0262	1.5	34	32.2	21688	45662	20.532	7.63	0	0.994	-1.3	-1.2	0.817	1	0	43
10293	63.8	1	1	1	89	164.5	66.5	24.5748	1.5	39	20.4	13226	51489	22.413	8.28	0	1.148	0.1	0.4	1.018	1	0	43
10294	62.8	2	0	0	96.5	152.2	56.8	24.5199	1	20	39.3	22446	34597	13.531	5.84	0	0.876	-2.1	-3.1	0.567	2	0	43
10295	76.4	1	3	1	90.5	157.7	57.9	23.2817	1.2	31	24	14103	44548	19.11	7.68	0	1.387	2.4	0	0.964	2	0	43
10296	55.3	1	1	3	82	163.2	59	22.1519	1.5	38	16.2	9333	48195	19.281	7.24	0	1.097	-0.4	0.1	0.971	0	0	43
10297	58.8	2	0	1	89	148.5	60.9	27.6162	1.5	22	44.3	26860	33784	13.188	5.98	0	1.034	-0.7	-0.8	0.824	0	0	43
10298	76.7	2	0	3	76	147.2	45.8	21.1373	1.2	16.5	34.6	15899	30016	12.75	5.88	0	0.886	-1.8	-1.9	0.692	2	0	43
10299	55.8	2	0	0	80	164.5	66	24.39	1.5	22	40.2	25982	38704	16.671	6.16	0	1.128	0.1	0	0.91	0	0	43
10300	66.6	1	3	1	93	166	73.7	26.7455	2	42	28.8	20972	51952	24.102	8.75	0	1.174	0.5	-1.3	0.808	2	0	43
10301	74	2	0	0	97	161.6	74.1	28.375	1	22	41.8	30252	42200	17.338	6.64	0	0.864	-2.1	-1.7	0.705	1	0	43
10302	66.5	1	3	0	84	156.5	53	21.6395	1.2	22	16.9	8565	42113	18.504	7.56	0	1.073	-0.4	-0.1	0.949	1	0	43
10303	53.4	2	0	0	91	163.3	74.5	27.9373	1.2	23	45.1	32913	40032	16.86	6.32	0	1.071	-0.3	-1	0.796	2	0	43
10304	61.6	1	0	1	89	164	63.9	23.7582	2	32	24	14943	47446	22.039	8.19	0	0.949	-1.5	-1.8	0.754	1	0	43
10305	78.3	1	3	1	77	155.8	48.5	19.9805	1.2	26	18.5	8602	37832	14.416	5.94	0	1.027	-0.6	-1.6	0.759	3	0	43
10306	61.7	2	0	1	95	146.4	68.3	31.8668	1.2	18	43.5	28874	37558	16.263	7.59	0	1.011	-1	-1.4	0.744	1	0	43
10307	72.8	2	0	0	116	156.5	90	36.7463	0.55	20	45.1	39833	48552	20.871	8.52	-0.5	1.157	0.4	-1.6	0.722	5	0	43
10308	73	1	3	1	88	162.2	63	23.9463	2	25	28.3	17035	43173	18.704	7.11	0	1.132	0	-0.8	0.87	0	0	43
10309	63.1	1	3	1	100	171.1	77.1	26.3363	1.5	34	27.3	20210	53749	23.177	7.92	0	1.338	1.7	-0.4	0.914	0	0	43
10310	61.7	2	0	1	77	156.7	53.3	21.7065	2	18	28.7	14713	36606	15.782	6.43	0	0.896	-1.8	-1.4	0.748	1	0	43
10311	60.3	2	0	0	86	150.9	64.1	28.1501	0.86	27.5	47.8	29856	32635	13.312	5.85	0	1.162	0.4	0	0.92	0	0	43
10312	75.7	1	0	1	102	157.3	79.2	32.0087	1	20	36.4	28768	50221	21.991	8.89	0	1.087	-0.3	-0.9	0.854	6	0	43
10313	65.9	1	0	1	100	166	79.4	28.8141	2	51.5	33.8	25608	50088	22.652	8.22	0	1.131	0	-0.1	0.947	0	0	43
10314	83.4	1	3	1	105	159.9	78.2	30.5851	1.2	30	39.7	29861	45377	19.865	7.77	0	1.426	2.5	-0.4	0.918	0	0	43
10315	52.6	1	0	1	93	161.7	76.6	29.296	2	29	33.3	25244	50532	21.621	8.27	0	1.18	0.4	-0.7	0.886	1	0	43
10316	60.8	1	1	1	90	157.6	69.1	27.8205	2	35	30.5	20539	46794	20.662	8.32	0	1.086	-0.4	-0.7	0.876	1	0	43
10317	54.4	2	0	0	95.5	154	72	30.3593	1.5	29	45.5	32974	39447	15.992	6.74	0	1.038	-0.6	-1.5	0.736	1	0	43
10318	71.2	1	3	3	104	164.5	78.4	28.9724	1.5	30	32.5	24759	51443	23.675	8.75	0	1.056	-0.7	-2	0.726	0	0	43
10319	72.4	1	3	3	91	166.4	67.1	24.2335	1.2	30	27.6	18142	47567	21.877	7.9	0	0.942	-1.6	-1	0.843	0	0	43
10320	64.6	1	3	3	84	167.2	66.1	23.6444	1.5	43	21.2	13582	50401	22.61	8.09	0	1.007	-1	-1.1	0.827	0	0	43
10321	82.9	1	1	0	74.5	163.5	52	19.4522	1	26	15.9	8178	43402	18.939	7.08	-1	0.982	-1.1	-1.6	0.77	3	0	43
10322	81.7	1	1	0	82	154.4	48.1	20.1767	1	24.5	12	5480	40056	16.074	6.74	0	1.187	0.3	-3	0.603	3	0	43
10323	67.9	2	0	0	90	146	58	27.2096	1.2	21	40	23194	34814	14.507	6.81	0	0.994	-0.9	-1.3	0.755	5	0	43
10324	52.2	1	3	1	84	173.8	64.3	21.2869	2	42	22.7	13843	47144	21.626	7.16	0	0.984	-1.2	-1.4	0.792	0	0	43
10325	73	2	0	0	91	154.4	59.9	25.1265	1	19	40.2	23764	35365	14.078	5.91	-0.5	0.873	-2	-3.4	0.51	0	0	43
10326	66.9	2	0	0	91.5	150.5	60.4	26.6664	1	15	40.6	24030	35134	15.079	6.66	0	1.049	-0.5	-0.2	0.896	1	0	43
10327	64.9	1	3	0	86	159.5	58.2	22.8771	1.2	31	26.9	14998	40785	17.797	7	0	1.135	0	-0.7	0.883	0	0	43
10328	78.9	1	3	1	77	158.1	47.4	18.9633	1	21.5	15.2	6488	36129	15.677	6.27	0	0.917	-1.7			3	0	43
10329	64	2	0	0	95.5	155.8	71.2	29.3322	1.2	28	42.9	30278	40338	17.67	7.28	0	0.98	-1.1	-1.1	0.823	0	0	43
10330	52.6	2	0	0	77	158.7	54.1	21.4805	1.2	30	33.6	17833	35207	15.825	6.28	0	1.076	-0.3	-1	0.796	0	0	43
10331	60.9	2	0	0	73	150.5	41.3	18.2338	1.5	19	23	8966	29959	11.606	5.12	0	0.933	-1.5	-3	0.575	5	0	43
10332	77.1	2	0	0	78	147	43.3	20.0379	1.2	19	20.8	9136	34854	14.607	6.76	0	0.544	-4.9	-4.7	0.367	2	0	43
10333	56.9	1	0	0	77.5	157.5	57.6	23.22	1.5	36	21.4	12094	44490	20.397	8.22	0	1.013	-1	0.2	0.983	0	0	43
10334	63.3	2	0	0	90.5	160	66.4	25.9375	1.5	26	40.4	26760	39470	15.726	6.14	0	1.157	0.4	0.6	0.985	3	0	43
10335	72.8	2	0	0	82	153.5	56.8	24.1064	1	20	34.9	19789	36943	15.385	6.53	-1	0.941	-1.4	-0.9	0.805	3	0	43
10336	63.2	1	3	1	99	172.3	84.3	28.396	2	46	29.4	24507	58899	27.087	9.12	0	0.903	-1.9	-0.9	0.851	0	0	43
10337	62.9	1	0	1	87	160.1	57.8	22.5499	1.5	34	20.7	11683	44877	19.7	7.69	0	0.963	-1.3	-2	0.721	0	0	43
10338	76	1	1	1	104.5	157.3	71.2	28.7755	1.2	31	32.8	23073	47376	20.198	8.16	0	1.167	0.3	-0.9	0.859	1	0	43
10339	61.7	1	1	1	80	154	56.4	23.7814	1.2	29	22.4	12302	42653	18.333	7.73	0	1.063	-0.5	-1.1	0.833	0	0	43
10340	56.9	1	3	1	93	173.7	81.6	27.0452	2	50	32.2	25586	53892	23.686	7.85	0	1.062	-0.6	0.4	1.009	0	0	43
10341	69.8	2	0	0	104	151.4	79.8	34.8138	1.2	20	44.4	34923	43765	17.752	7.74	0	1.197	0.6	-0.1	0.901	3	0	43
10342	58.3	1	1	3	71	154	47.3	19.9443	1.5	34	8.4	4015	43713	19.209	8.1	0	0.828	-2.5	-2.2	0.699	3	0	43
10343	61.4	2	0	1	86.5	155.4	60.3	24.9698	1.2	30	38.1	22555	36697	15.206	6.3	0	0.894	-1.8	-2.2	0.652	0	0	43
10344	51.9	1	0	1	106	168.7	88.9	31.2372	2	40	35.3	30740	56237	26.074	9.16	-1	0.904	-1.6	-0.1	0.953	0	0	43
10345	65.1	1	3	1	83	160	56.1	21.9141	1.5	39	14.8	7930	45618	20.214	7.9	0	0.826	-2.5	-1.3	0.811	0	0	43
10346	53	1	0	1	99	166.6	82.9	29.8679	2	45	30.1	24475	56778	25.867	9.32	0	1.209	0.5	-2.2	0.706	0	0	43
10347	56.5	1	3	1	115.5	159.7	99.4	38.9741	2	42	37.2	36271	61142	22.603	8.86	0	1.46	2.9	0.8	1.06	1	0	43
10348	74.9	1	3	0	86	164	65	24.1672	0.67	29	19.9	12673	50916	22.886	8.51	0	0.852	-2.4	-1.5	0.784	1	0	43
10349	59.4	2	0	0	89	145.7	56.2	26.4739	2	17	41.8	22234	30963	12.674	5.97	0	0.924	-1.6	-2.1	0.662	0	0	43
10350	72.7	2	0	1	84	149.3	58.3	26.1547	1.2	22	36.3	20381	35745	15.371	6.9	0	0.958	-1.4	0.1	0.923	0	0	43
10351	57	2	0	0	77	156.4	62.1	25.3874	1.5	28	38.2	22940	37130	16.848	6.89	0	0.868	-1.9	-1	0.799	0	0	43
10352	75.3	2	0	0	93	148.3	59.5	27.0542	1.2	22	37	20951	35701	14.549	6.62	0	0.819	-2.4	-2.1	0.66	1	0	43
10353	51.8	1	1	1	90	173.9	66.6	22.0229	1.5	28	24.8	15684	47577	20.485	6.77	0	0.982	-1.2	-1.6	0.772	4	0	43
10354	81.8	1	1	0	88	159.8	60.4	23.6528	0.6	28	22	12998	45969	20.633	8.08	0	1.073	-0.5	-1.9	0.713	3	0	43
10355	52.3	1	1	1	94	174.3	76	25.0161	1.5	35	25.4	18644	54616	26.213	8.63	0	1.117	0.2	-0.3	0.923	0	0	43
10356	89.1	1	3	0	74	160.6	48.9	18.9591	1	21.5	15.5	7348	40082	17.691	6.86	-24	1.043	-0.7	-2.6	0.65	3	1	14
10357	72.5	2	0	0	81	142.9	41.1	20.1269	1.2	14	26.1	10334	29299	11.726	5.74	0	0.709	-3.5	-2.6	0.634	2	0	43
10358	63.7	1	1	1	80	153.1	49	20.9048	1	34	10.3	4768	41376	18.087	7.72	0	0.956	-1.5	-2.2	0.704	2	0	43
10359	65.1	1	1	3	93	170	85.5	29.5848	2	45	30.5	25391	57748	27.606	9.55	0	1.216	1	-1.1	0.833	0	0	43
10360	91.4	1	3	3	96	144.4	56.8	27.2404	0.67	20	16.8	9488	46898	20.376	9.77	-2	1.053	-0.8	-1.7	0.764	4	0	42
10361	77.2	1	3	3	95	165	70	25.7117	1	20	34	21311	41300	17.044	6.26	0	0.889	-2	-2.6	0.655	0	0	42
10362	82	1	3	3	90	164	63	23.4236	0.86	18	21.3	12841	47491	21.023	7.82	0	1.106	-0.1	-1.6	0.775	2	1	35
10363	57.8	1	3	1	101	166.4	84	30.337	1.5	41	37	29776	50800	23.202	8.38	0	1.028	-0.9	-1.2	0.822	1	0	42
10364	73.5	1	1	1	81.5	163.2	59	22.1519	2	27	23.9	13484	42843	18.312	6.88	0	1.221	0.7	-0.4	0.918	0	0	42
10365	55.3	1	1	1	85	169	66.2	23.1785	3	40	28.5	18218	45627	19.657	6.88	0	1.235	0.8	0.1	0.982	0	0	42
10366	55	2	0	0	93	152.4	68.3	29.407	3	24	42.5	28671	38723	16.732	7.2	0	0.986	-1	0.4	1.004	0	0	42
10367	72.9	2	1	1	94	143	64.6	31.5908	1	21	44.2	28038	35433	14.442	7.02	0	0.739	-2.8	-1.5	0.733	0	0	42
10368	63	2	0	0	70	148	49.8	22.7356	1.2	21	26.3	12964	36241	15.608	7.13	0	0.705	-3.4	-2.2	0.654	1	0	42
10369	58.7	2	0	1	79	147.5	51.3	23.5794	2	25	33.2	16281	32770	13.388	6.15	0	0.857	-2.1	-1.5	0.732	0	0	42
10370	56.6	2	0	0	74	158.9	64.6	25.585	2	24	49.6	31437	31959	14.168	5.61	0	1.052	-0.5	-1.8	0.699	1	0	42
10371	78.5	1	0	0	83.5	155.1	50.9	21.159	1.2	23	17.7	8675	40232	17.169	7.14	0	1.148	0.1	-2.2	0.705	2	0	42
10372	52.7	2	0	1	70	155.6	47.9	19.7841	2	22	28.3	13367	33833	14.057	5.81	0	1.091	-0.2	-1.2	0.802	0	0	42
10373	71.6	2	0	1	97	165	79.9	29.348	1.2	19.5	45.5	34799	41708	18.383	6.75	-1	0.819	-2.2	-1	0.825	0	0	42
10374	54.1	2	0	0	86.5	151.9	62	26.8705	1.5	22	36.3	22113	38827	16.572	7.18	0	1.007	-0.9	-1.3	0.763	0	0	42
10375	83.1	2	0	0	106	155.4	72.6	30.0632	0.6	10	40.5	28584	41989	16.973	7.03	-2.5	1.076	-0.4	-2.1	0.662	4	0	42
10376	56.1	1	0	3	93	166.8	73.8	26.5255	2	47	26.2	19131	54014	24.842	8.93	0	1.057	-0.6	-0.2	0.94	0	0	42
10377	58.9	1	0	1	81	166.3	62.7	22.6716	1.5	36	25.3	15700	46265	21.783	7.88	0	0.917	-1.5	-1	0.849	0	0	42
10378	54.4	1	1	1	89	164.6	66	24.3604	1.5	40	25	15954	47864	20.426	7.54	0	0.949	-1.6	-1.5	0.786	1	0	42
10379	56.8	2	0	0	89.5	153.9	67.6	28.541	1	24	46.6	30205	34545	14.632	6.18	0	0.954	-1.4	-1.4	0.753	3	0	42
10380	54.4	2	0	1	69	155.2	43.8	18.1841	1.2	20	25.1	10510	31323	13.199	5.48	0	1.047	-0.5	-1.5	0.74	0	0	42
10381	58.8	2	1	1	88	156	66.6	27.3669	1.5	29	36	23269	41388	16.739	6.88	0	0.847	-1.9	-0.5	0.858	0	0	42
10382	60.4	2	0	1	99	152.1	76.1	32.8947	1.2	21	48.5	36977	39188	15.729	6.8	0	1.137	0.2	-1.4	0.75	0	0	42
10383	57.5	2	0	1	70	159.3	50.9	20.0579	1.5	21	30.8	15467	34776	14.552	5.73	0	0.774	-2.8	-1.4	0.746	0	0	42
10384	67.7	1	3	3	90	167.9	71.3	25.2923	1.5	37	21.4	15095	55397	25.248	8.96	0	1.561	3.7	1	1.087	2	0	42
10385	69.9	1	1	1	82	168	59.5	21.0813	1.5	34	19.2	11268	47330	21.002	7.44	0	1.099	-0.3	-1.9	0.731	0	0	42
10386	62.9	1	3	1	80	162.3	61.4	23.3094	1.2	44	27.1	16325	43927	19.875	7.55	0	0.989	-1.3	0.4	1.008	0	0	42
10387	58.2	2	0	0	77.5	155.5	60.5	25.0204	1.5	30	38	22342	36437	16.352	6.76	0	1.001	-0.9	-1.6	0.725	0	0	42
10388	53.1	2	0	0	87	153.9	68.6	28.9632	1.5	24	47.8	32226	35234	15.021	6.34	0	1.101	-0.1	-0.6	0.844	0	0	42
10389	57.8	1	1	0	95	162.9	69.3	26.1151	0.86	21	33	22386	45460	19.731	7.44	-0.5	1.211	0.5	0	0.965	3	0	42
10390	54.7	1	1	1	90	169.3	72.8	25.399	1.2	40	26.7	19096	52405	21.737	7.58	0	1.139	0.1	-0.7	0.885	0	0	42
10391	76.9	2	0	0	77	141.7	47.3	23.5571	0.86	16	30.7	14270	32217	12.855	6.4	0	0.735	-3.1	-2.8	0.582	0	0	42
10392	80.8	1	3	1	79.5	157.2	54.5	22.0542	1.5	19	21.6	11362	41262	17.967	7.27	0	1.392	2.2	-1	0.843	2	0	42
10393	70.8	2	0	0	69.5	152.6	47.7	20.4837	1.5	17	24.4	11664	36144	15.143	6.5	0	0.672	-3.6	-2.4	0.66	0	0	41
10394	66	2	0	0	78	153.9	53.5	22.5879	1.2	31.5	34	17634	34296	15.191	6.41	0	1.217	0.9	0	0.921	0	0	41
10395	84.1	1	3	1	95	155.8	65.5	26.984	1	30	34.6	21904	41428	17.446	7.19	0	1.308	1.6	-2.1	0.716	2	0	41
10396	57.8	1	0	0	86	158.5	64.8	25.7939	1.5	41	27.8	17931	46576	20.908	8.32	0	1.049	-0.7	-1.4	0.791	0	0	41
10397	71.4	2	0	0	106	151.6	65.3	28.4128	0.75	14	41.2	26230	37442	14.707	6.4	0	1.037	-0.4	-1.7	0.708	0	0	41
10398	59.9	1	0	0	83	174.7	70.1	22.9685	1.5	38	19	12483	53115	23.686	7.76	0	1.067	-0.5	-0.3	0.934	0	0	41
10399	62.3	2	0	1	84	149	62.4	28.1068	1.5	21	47.4	29168	32339	13.522	6.09	0	0.863	-2.1	-1.7	0.712	0	0	41
10400	62.7	1	3	1	88	162.4	72.2	27.3757	1.5	39	32.7	22506	46242	20.317	7.7	-1	1.064	-0.6	-0.4	0.917	0	0	41
10401	74	2	0	0	71.5	146.5	44.6	20.7807	1	20	31	13545	30152	12.27	5.72	0	1.097	-0.1	-1.5	0.737	2	0	41
10402	52.4	2	1	1	83	152.9	62	26.5202	1.5	20	45.5	27689	33205	14.639	6.26	0	1.071	-0.3	-0.8	0.817	0	0	41
10403	72	2	0	0	82	149.4	50.4	22.5803	1	20	32.9	16193	33027	14.572	6.53	0	0.73	-3.2	-2.5	0.612	0	0	41
10404	58.8	2	0	0	78	141.1	54.7	27.4747	1.2	25	31.9	16966	36232	15.472	7.77	0	0.818	-2.4	-1.6	0.72	0	0	41
10405	60.5	2	0	0	79	148.6	53.3	24.1374	2	19	40.1	20630	30832	13.153	5.96	0	0.973	-1.2	-1.2	0.769	0	0	41
10406	60.4	1	0	1	74	163	52.5	19.7599	3	41	18.7	9429	41026	18.589	7	0	0.975	-1.3	-0.7	0.872	0	0	41
10407	55	2	0	1	83	148	59.5	27.164	3	35	42.9	24525	32618	13.781	6.29	0	1.275	1.4	0.5	0.971	0	0	41
10408	78.9	1	1	1	104	172.9	77	25.7573	0.86	31	33.3	24853	49839	22.789	7.62	-1	1.052	-0.7	-2.1	0.713	2	0	41
10409	56.3	2	0	1	86.5	149	65.1	29.323	1.5	30	39.4	25246	38846	16.008	7.21	0	1.099	-0.1	-0.6	0.848	1	0	41
10410	64.1	1	0	1	81	166.9	69	24.7706	1.5	42	19	12756	54423	25.178	9.04	0	1.352	2	1.5	1.142	1	0	41
10411	56.7	1	1	1	86.5	169.7	73.6	25.5573	1.5	29	25.5	18267	53271	23.19	8.05	-0.5	1.116	0	-1.4	0.8	1	0	41
10412	75.2	2	0	1	84.5	159.3	61.7	24.3138	0.86	20	38.8	22684	35845	14.415	5.68	0	0.868	-2.1	-0.8	0.82	0	0	41
10413	72	1	0	0	75	161.7	54.4	20.8055	1.5	34	25.6	13321	38750	17.805	6.81	0	0.806	-2.4	-2.2	0.683	0	0	41
10414	57.8	2	0	0	74.5	145.5	51	24.0904	1.2	12	46.4	22976	26545	11.624	5.49	0	0.842	-2	-2.1	0.695	0	0	41
10415	59.1	1	0	1	95.5	164	77.4	28.7775	2	36	27.6	20753	54573	26.804	9.97	0	1.099	-0.3	-0.3	0.929	0	0	41
10416	51.1	1	1	1	86	172	77	26.0276	3	46	26.6	20120	55473	24.95	8.43	0	1.022	-0.9	-0.4	0.922	0	0	41
10417	53.2	2	0	1	77	156.6	52.6	21.4488	2	25	36.2	18468	32619	14.133	5.76	0	1.184	0.6	-1.5	0.735	0	0	41
10418	66.3	2	0	1	81.5	156.3	55	22.5136	1	26	34.8	18601	34850	14.561	5.96	0	1.072	-0.3	-0.7	0.862	0	0	41
10419	53.9	2	0	1	78	158.1	60.1	24.0442	2	33	37.3	21747	36629	16.193	6.48	0	1.007	-0.6	-0.9	0.807	0	0	41
10420	57.6	2	0	0	90	158.2	68.5	27.3702	1.5	25	42.4	28476	38666	16.276	6.5	0	0.961	-1.3	-1.2	0.775	0	0	41
10421	57	2	0	0	71	155.5	52.4	21.6706	2	20	33.1	17035	34501	13.235	5.47	0	1.213	0.8	0.5	1.019	0	0	41
10422	60.8	1	3	3	105.6	163.2	84.6	31.7636	1.5	35	34.4	28512	54297	22.612	8.49	0	1.09	-0.3	-1	0.849	0	0	41
10423	53.2	1	3	1	87	172.6	83.3	27.9617	2	59	20.9	17387	65811	29.533	9.91	0	1.259	1.1	-0.5	0.898	0	0	41
10424	72.3	1	0	0	115.5	163.9	81.2	30.2272	0.75	29	36.7	28201	48546	21.65	8.06	0	1.017	-0.9	-1.3	0.806	1	0	41
10425	54.8	2	0	0	78.5	156.7	52.1	21.2178	1.5	28	37.7	18743	30943	13.367	5.44	0	1.157	0.5	-0.4	0.906	0	0	41
10426	67.7	2	1	0	72.5	148.9	46.4	20.928	1.5	23	26.8	11939	32563	12.489	5.63	0	0.992	-1	-2.7	0.592	2	0	41
10427	62.8	2	0	1	90	144	62	29.8997	1.5	18	42.3	25852	35239	14.409	6.95	0	1.045	-0.6	0.9	1.026	1	0	41
10428	67.4	1	3	0	75.5	156.5	55.1	22.4969	1.5	37	19.4	10273	42613	19.263	7.86	0	0.783	-2.9	-2.2	0.702	0	0	41
10429	78.4	1	3	1	81	152.5	43.9	18.8766	1.2	25	20.3	9927	38929	15.969	6.87	0	1.035	-0.8	-1.3	0.809	3	0	41
10430	59.1	2	0	0	87.5	161.1	70	26.9716	1.5	22	36.7	25180	43338	18.858	7.28	0	1.16	0.4	1.1	1.05	0	0	41
10431	67.7	2	0	0	85	152.8	61.5	26.3408	1.2	20	42.1	25359	34848	14.521	6.22	0	1.011	-0.8	-1.4	0.741	0	0	41
10432	57.4	1	3	1	104	168.7	91.7	32.221	1.5	43	36.2	32130	56662	25.394	8.92	0	1.023	-0.9	-0.1	0.957	0	0	41
10433	57.5	1	0	1	86	167.9	72	25.5406	2	43	18.3	13014	58242	25.752	9.14	0	1.085	-0.4	-0.5	0.898	0	0	41
10434	57.1	2	0	0	78.5	146.6	51.5	23.9629	1.2	20	42.8	21992	29415	11.72	5.45	0	0.848	-2.1	-2	0.671	2	0	41
10435	79.2	2	0	0	75	154.8	50.9	21.241	0.67	13	28	14068	36121	14.915	6.22	0	0.696	-3.4	-1.5	0.764	2	0	41
10436	70.1	1	0	0	93	167	73.9	26.4979	1	32	31.7	23128	49749	23.119	8.29	0	1.013	-0.9	-1	0.841	0	0	41
10437	78.9	1	1	3	96	159	67.5	26.6999	0.75	19	25.4	16844	49453	20.756	8.21	0	1.054	-0.6	-2	0.721	3	1	12
10438	68.8	1	0	3	81	157.2	57.6	23.3087	2	30	24.2	13739	42929	19.459	7.87	0	0.824	-2.41	-2	0.73	2	0	41
10439	78.1	1	3	1	67.5	163.5	46.3	17.3199	1	25	14.2	6016	36219	12.813	4.79	0	0.87	-2.2	-4.1	0.469	0	0	41
10440	71.2	2	0	1	67	150.3	38.5	17.0429	0.75	14	21.9	8150	29084	11.522	5.1	0	0.619	-4.1	-3.8	0.484	0	0	41
10441	53.2	1	0	1	88	167.7	70.7	25.1393	2	53	17.8	12360	56937	26.268	9.34	0	1.346	1.9	0.7	1.048	0	0	40
10442	51.9	2	0	0	95	151.4	79	34.4648	1.5	24	47.4	37274	41350	17.603	7.68	0	1.213	0.8	0.3	0.956	0	0	40
10443	55.7	2	0	0	73	156.7	53.8	21.9101	1.5	19	40.5	21016	30882	13.03	5.31	0	1.028	-0.7	-0.6	0.841	0	0	40
10444	53.9	1	1	1	77	162	58.4	22.2527	2	41	21.5	12183	44394	18.389	7.01	0	1.039	-0.6	-0.8	0.896	0	0	40
10445	55.4	2	0	0	64	156.3	47.7	19.5254	1.5	22	30.5	15364	32787	13.925	5.7	0	0.97	-1.2	-2	0.677	2	0	40
10446	58.9	2	0	1	76.5	150.4	53.7	23.7399	1	17	33.5	18053	35792	14.408	6.37	0	1.184	0.9	0.9	1.02	0	0	40
10447	62.5	1	3	1	80	166.1	62	22.4726	2	41	18.5	11282	49696	22.344	8.1	0	1.111	-0.2	-1.9	0.734	0	0	40
10448	56.1	2	0	0	91	154.3	80.3	33.7275	1.5	25	51	39784	38239	15.996	6.72	0	0.979	-1.1	-0.6	0.838	1	0	40
10449	72.2	2	0	0	77	145.7	53.1	25.0136	1.2	16	36.1	18760	33174	14.198	6.69	0	0.937	-1.2	-0.6	0.885	0	0	40
10450	52.7	1	1	1	82	165.8	66.4	24.1546	2	42	27.2	17383	46531	20.834	7.58	0	1.011	-1	0.4	1.012	0	0	40
10451	52.4	2	0	0	84.5	158.2	67	26.7708	2	24	44.7	29121	36035	15.923	6.36	0	1.149	0.3	-0.1	0.905	0	0	40
10452	58.5	2	0	1	70	152.6	54.5	23.4039	1.5	25	33.3	17666	35339	14.883	6.39	0	1.281	1.4	0.4	0.968	0	0	40
10453	51.8	2	0	0	98	153.3	81	34.4668	2	21	46.9	37565	42564	16.958	7.22	-2	0.97	-1.2	-1.1	0.784	0	0	40
10454	63.4	2	0	0	80	150.3	59.2	26.2062	1	21	38.7	22620	35878	14.834	6.57	0	0.986	-1	-1.6	0.723	2	0	40
10455	52.8	2	0	0	74	155.1	60.8	25.2743	1	21	39.4	23456	36078	16.036	6.67	0	1.491	3.2	0.7	0.994	0	0	40
10456	76.1	1	3	0	89	170.8	69.9	23.9608	1.5	33	31.4	20711	45213	19.2	6.58	0	0.962	-1.3	-1.8	0.746	2	0	40
10457	63.5	1	3	1	92	170.5	72.3	24.8708	1.5	45	29.1	20613	50329	22.905	7.88	0	1.141	0.1	-0.1	0.952	0	0	40
10458	56.6	1	1	1	71.5	173.7	68.9	22.836	1.5	45	10.6	7127	60149	28.03	9.29	0	0.988	-1.2	-1.1	0.831	0	0	40
10459	63	2	0	0	78.5	158.6	63	25.0458	1.2	22	41.6	25720	36047	16.338	6.5	0	1.047	-0.5	-1.3	0.796	1	0	40
10460	53.6	1	1	3	80.5	161.4	58.2	22.3417	1.5	29	27	15378	41536	18.328	7.04	0	0.888	-1.7	-2.3	0.689	0	0	40
10461	57.2	1	1	1	98	166.2	76.9	27.8397	2	38	33.9	25378	49443	20.944	7.58	0	1.259	1.1	1.1	1.099	0	0	40
10462	58.2	1	3	1	99	161.9	84.2	32.1232	1	25	33.8	27874	54562	23.32	8.9	0	1.157	0.2	-0.2	0.939	1	0	40
10463	62	2	0	0	94	159.8	72.6	28.4304	1.5	38	38.7	27531	43520	17.808	6.97	0	1.156	0.5	0.1	0.931	1	0	40
10464	61	2	0	0	86.5	146	52.7	24.7232	1.5	17	42.4	21991	29895	12.24	5.74	0	0.928	-1.5	-2.3	0.642	2	0	40
10465	57.2	2	0	1	70	150.8	44.8	19.7004	2	18	29.5	13033	31123	13.603	5.98	0	0.822	-2.4	-1.7	0.709	2	0	40
10466	74.2	1	3	1	97	164.7	73.2	26.9851	1.5	33	26.6	19288	53104	23.663	8.72	0	0.874	-1.9	-1.5	0.782	1	0	40
10467	53.6	2	0	0	76	162.4	56.5	21.4228	1.2	29	34.6	19201	36281	16.604	6.3	0	1.022	-0.7	-1.9	0.72	0	0	40
10468	60.2	2	0	0	71	152	51.6	22.3338	2	24	31.1	15784	35047	15.494	6.71	0	0.829	-2.4	-0.6	0.882	0	0	40
10469	58.6	2	0	0	86	167.3	70	25.0096	2	17	36.7	25605	44251	20.818	7.44	0	1.254	1.3	0.2	0.936	0	0	40
10470	80.3	1	0	1	91.5	162.7	64.7	24.4416	2	29	30.7	20186	45468	20.064	7.58	0	1.053	-0.8	-1.7	0.761	6	0	40
10471	65.1	1	1	1	78	158.2	54	21.5765	2	25	14.4	7123	42332	18.751	7.49	0	1.459	2.9	0.7	1.046	0	1	33
10472	56.8	2	0	1	71.5	149.2	40.5	18.1935	2	14	29.8	11891	27953	11.471	5.15	0	0.767	-2.9	-3	0.579	0	0	40
10473	55.1	1	1	3	88.5	165.3	70.2	25.6916	2	37	23.5	16294	53102	24.007	8.79	0	1.222	0.8	-0.6	0.894	1	0	40
10474	84.5	1	0	1	91	159.4	67.1	26.4086	1.2	29	25.5	16763	48851	22.403	8.82	0	1.256	1.3	-1.3	0.812	4	0	40
10475	55	2	0	0	106	158.1	87.5	35.0061	1.5	26	48.9	42351	44242	15.349	6.14	0	1.409	2.3	1.5	1.089	1	0	39
10476	66.7	1	0	0	89.5	162.7	67.7	25.5749	0.86	27	30	19874	46368	20.732	7.83	0	1.21	0.7	0.1	0.979	0	0	39
10477	60.1	1	0	1	103	169.1	82	28.6765	3	42	35.3	28759	52682	21.558	7.54	0	0.924	-1.7	-1.4	0.797	1	0	39
10478	57.9	1	0	1	85	167.2	61.5	21.999	2	42	24.4	14689	45608	20.522	7.34	0	0.835	-2.5	-1.8	0.751	0	0	39
10479	68.6	2	0	0	84	149.1	55.1	24.7854	1.2	25	37.5	20313	33805	13.676	6.15	0	1.11	0	-1.1	0.778	2	0	39
10480	57	1	1	0	79	165.2	59.6	21.8387	1.2	27.5	21.5	12212	44502	17.529	6.42	0	0.944	-1.6	-2.1	0.716	2	0	39
10481	65	1	1	1	80	164	61.7	22.9402	2	36	23.2	13845	45790	20.451	7.6	0	1.155	0.2	-0.8	0.867	0	0	39
10482	68.6	1	1	0	89	159.1	65.5	25.8762	1.5	36	26.3	16841	47174	19.695	7.78	0	0.921	-1.6	-0.9	0.861	0	0	39
10483	59.8	2	0	1	83.5	150.4	55.7	24.6241	2	32	33.4	18313	36539	16.406	7.25	0	0.948	-1.4	-1.2	0.774	0	0	39
10484	54.7	2	0	1	74	152.8	50.7	21.7151	1.5	18	36.2	18450	32556	13.693	6.02	0	1.063	-0.4	-1.6	0.728	0	0	39
10485	55.6	2	0	0	95.5	153.2	65.9	28.0781	1.5	22	44.4	27730	34778	14.851	6.3	0	1.139	0.2	-0.3	0.884	0	0	39
10486	69.6	2	0	0	84.5	152.5	49.3	21.1986	1.2	15	36	17535	31149	12.981	5.58	0	0.617	-4	-2.6	0.628	2	0	39
10487	64.4	2	0	0	77.5	145.5	51.2	24.1849	1.2	23	39.5	20098	30831	13.17	6.22	0	1.016	-0.8	-0.2	0.887	2	0	39
10488	59	2	0	1	79	157.7	57.8	23.2415	1.2	21	40.8	23644	34279	14.274	5.74	0	0.903	-1.7	-1.2	0.801	0	0	39
10489	80.4	2	0	0	73	153.1	44	18.7716	1.2	20	28.3	12067	30615	12.602	5.38	-1	0.835	-2.4	-2.1	0.697	3	0	39
10490	70.8	1	1	0	86	152.7	54.4	23.3303	2	36	21.4	11526	42280	18.716	8.03	0	0.756	-3.1	-1.8	0.751	1	0	39
10491	75.4	1	0	0	97	155.9	74.4	30.6112	1.5	19	36	26152	46547	20.754	8.54	0	1.001	-1.1	-0.6	0.895	1	0	39
10492	52.2	1	3	3	78.5	173.4	61.6	20.4872	2	47	14	8576	52571	23.892	7.95	0	1.031	-0.5	-0.1	0.948	0	0	39
10493	61.7	2	0	0	64	150.4	46.8	20.6895	1.5	24	32.7	15155	31200	13.081	5.78	0	0.823	-2.3	-2.4	0.632	0	0	39
10494	74	2	0	0	82	140.9	54.2	27.3009	1	19	34.9	18609	34699	14.138	7.12	0	0.974	-1.3	-0.7	0.862	0	0	39
10495	54.1	1	0	0	92.5	169.7	75.3	26.1476	1.5	25	34.7	25530	47940	22.554	7.83	0	1.111	-0.2	-1.3	0.807	0	0	39
10496	67.5	2	0	0	78.5	158.6	53.5	21.269	1.5	31	31.8	16489	35377	15.249	6.06	0	1.247	1.1	0.7	0.997	0	0	39
10497	51.9	2	0	0	63	154.8	47.2	19.697	1.2	31	29.5	13336	31931	13.077	5.46	0	1.17	0.5	-0.3	0.919	0	0	39
10498	52.2	1	0	1	92	167.8	81.5	28.945	3	47	32.8	26303	53774	24.666	8.76	0	1.02	-0.9	-0.1	0.952	0	0	39
10499	53.8	2	0	1	70	159	47.5	18.7888	2	31	27.7	13375	34912	15.228	6.02	0	1.19	0.7	0	0.955	0	0	39
10500	71.3	1	1	1	83	154.9	54.1	22.5473	1.5	26	22.6	12165	41569	17.559	7.32	0	0.957	-1.2	-0.4	0.919	1	0	39
10501	67.4	1	1	0	84	164	63.3	23.5351	1	34	21.8	13725	49094	21.898	8.14	0	0.921	-1.6	-1.7	0.759	1	0	39
10502	86	1	0	0	95	143	101	49.3912	2	30	38.5	27251	43608	18.298	6.49	0	0.825	-2.6	-1.4	0.79	2	0	39
10503	58.3	1	0	1	81.5	165.4	59.5	21.7493	1.5	50	22.3	13077	45578	20.79	7.6	0	1.326	1.7	0.8	1.069	0	0	39
10504	58.5	2	0	0	84.5	161	64.1	24.729	1.5	32	35.3	22567	41361	19.303	7.41	0	0.68	-3.6	-2.6	0.628	1	0	39
10505	70.9	1	0	3	96	172.1	74.3	25.0857	2	23	24.5	17940	55262	24.093	8.13	0	1.229	0.9	-0.5	0.904	0	0	39
10506	63.1	1	0	1	77.5	160.9	61.6	23.7941	1.2	38	17.2	10264	49562	21.105	7.58	0	1.189	0.5	-0.3	0.929	0	0	39
10507	76.2	2	0	0	100	144.5	71.8	34.3866	1	17	44	30802	39166	13.458	6.45	0	0.788	-2.7	-1	0.83	2	0	39
10508	62.4	1	0	0	84	156.6	67.8	27.6469	1.2	43	29.6	19021	45349	17.316	7.06	-1	1.518	3.2	-0.2	0.941	3	0	39
10509	58.5	2	0	0	69	161	53	20.4467	1.5	18	33.8	17669	34609	14.973	5.78	0	0.771	-2.8	-3.4	0.525	0	0	39
10510	79.3	1	1	0	71.5	159.2	49.7	19.6097	1.5	28	16.1	7715	40306	17.314	6.83	0	0.761	-2.8	-1.3	0.802	2	0	39
10511	59.4	2	0	1	78	157.4	55.8	22.5229	1.5	24	45.9	25111	29562	13.027	5.26	0	0.874	-2	-0.4	0.908	0	0	39
10512	73.6	2	0	0	89	162.1	68	25.8787	1	23	38	25620	41803	19.54	7.44	0	0.955	-1.4	0	0.912	2	0	38
10513	54.2	1	0	1	86	171.9	67.7	22.9106	3	47	15.9	10701	56734	27.206	9.21	0	0.964	-1.4	-1.3	0.806	0	0	38
10514	83.9	2	0	0	93	148.6	55.5	25.1336	0.5	16	32.1	17934	37993	15.999	7.25	0	0.755	-3	-3.7	0.498	2	0	38
10515	69.2	1	0	1	84	179.7	72.7	22.5133	1.5	41	17.9	12840	58901	25.855	8.01	0	1.109	-0.2	-0.1	0.953	0	0	38
10516	70.5	2	0	1	82	144.3	50.6	24.3006	1	18	32.5	16239	33776	14.247	6.84	0	0.788	-2.7	-2	0.703	0	0	38
10517	59	2	0	0	70	148.5	48	21.7665	1.5	22	35.6	16956	30627	12.802	5.81	0	0.828	-2.3	-1.7	0.716	0	0	38
10518	69.1	1	1	1	83	151	50.5	22.1482	1.5	30	19.4	9637	40077	15.207	6.67	0	0.897	-2	-0.4	0.918	2	1	19
10519	63.5	2	1	0	89	148	61	27.8488	1.5	20	46.9	28600	32424	12.837	5.86	0	0.884	-1.9	-2.6	0.602	0	0	38
10520	59.4	1	0	1	100	155	73	30.385	1.5	31	39.9	27906	42114	18.667	7.77	0	1.289	1.6	0.3	1.001	0	0	38
10521	62.9	1	3	1	96	168	74.4	26.3605	2	35	31.7	23586	50788	20.99	7.44	0	1.341	1.8	1.3	1.125	1	0	38
10522	60	2	0	0	78	156.5	65	26.539	1.2	34	43	27189	35974	15.759	6.43	0	0.992	-1	-1.6	0.725	1	0	38
10523	67.1	1	1	1	98	157.7	71	28.5493	1.5	33	31.3	21988	48345	19.404	7.8	0	1.1	-0.3	0.2	0.991	1	0	38
10524	50	1	1	3	96.5	173.6	85.4	28.3373	1.5	44	33.7	28337	55868	24.824	8.24	0	1.146	0	-2.2	0.7	2	0	38
10525	61.8	2	0	0	90	161.1	65.7	25.3148	1.5	27	44.7	29481	36448	15.728	6.06	0	0.95	-1.4	-1.2	0.799	0	0	38
10526	62.6	1	1	0	92	157.4	63.2	25.5098	1.5	27	23.4	14604	47725	20.543	8.29	0	0.979	-1.3	-0.6	0.889	0	0	38
10527	55.9	1	0	0	91	165.3	78	28.5462	1.5	40	26.5	20068	55774	28.473	10.42	0	1.251	1	1.1	1.114	0	0	38
10528	55.9	1	3	0	83	167.7	67	23.8237	2	50	19.6	12929	52991	26.155	9.3	0	1.173	0.3	-0.6	0.894	3	0	38
10529	77.9	1	3	1	69.5	151.8	43.7	18.9643	2	25	16.3	7195	37028	15.301	6.64	0	0.866	-2.2	-2.8	0.626	2	0	38
10530	58.7	1	3	3	88	154.3	63.7	26.7552	1.5	42	21.8	13156	47282	21.42	9	0	1.323	1.6	0.4	1.009	1	0	38
10531	74	1	0	1	84	165.9	57.9	21.0371	1.2	24	21.5	12154	44456	18.809	6.83	0	1.064	-0.4	0.5	1.037	1	0	38
10532	54.2	1	0	0	90	164.1	74.8	27.7769	1.5	49	27.5	20439	53797	25.394	9.43	0	0.786	-2.9	-2.1	0.712	0	0	38
10533	57.3	2	1	1	84.5	149.9	54.8	24.3881	2	26	40.6	21983	32201	13.394	5.96	0	0.679	-3.6	-2.7	0.612	0	0	38
10534	63.1	2	0	0	79	157.7	51.6	20.7485	1.5	23	35	17934	33353	13.484	5.42	0	1.085	-0.2	-0.6	0.878	1	0	38
10535	59.4	1	0	1	94	171	76	25.9909	2	44	25.2	18845	56030	24.936	8.53	0	1.118	-0.1	0.1	0.97	0	0	38
10536	66.3	2	0	0	75	157	59	23.9361	1.5	24	34.2	19912	38357	16.478	6.69	0	0.896	-1.5	-1.2	0.772	3	0	38
10537	53.4	1	1	1	114	173	99	33.0783	1.5	46	31.6	30426	65713	28.612	9.56	0	1.2	0.6	0	0.966	0	0	38
10538	59.7	1	3	0	97	158.7	78.3	31.0891	1.5	38	29.3	22410	54004	24.757	9.83	0	0.988	-1.3	-0.9	0.853	1	0	38
10539	55.3	2	0	0	81	154.7	61.4	25.6559	1.2	24	36.7	22239	38368	15.25	6.37	0	0.947	-1.4	-1.6	0.759	0	0	38
10540	59.4	2	0	0	78.5	154.2	54.2	22.7945	2	31	34.3	18332	35046	14.224	5.98	0	1.121	0.1	0.1	0.922	1	0	38
10541	60.6	2	0	0	69	150.2	48.2	21.3652	1.2	20	33.3	15951	31881	13.538	6	0	0.709	-3.4	-2.2	0.675	0	0	38
10542	71.7	1	3	3	98	160.4	70.7	27.4796	1.5	34	28.6	19819	49498	22.297	8.67	0	0.961	-1.1	-1.3	0.794	2	0	38
10543	54.1	2	0	0	79	155.7	48.2	19.8824	1.5	23	28	13313	34152	14.443	5.96	0	1.023	-0.9	-0.8	0.819	1	0	38
10544	58.1	2	0	0	96.5	154	60.2	25.3837	1.5	24	42	24785	34197	14.96	6.31	0	1.255	1.1	-1.6	0.725	0	0	38
10545	56.6	2	0	0	84	150.7	57.6	25.3627	1.2	30	30.6	17246	39201	17.373	7.65	0	0.843	-2.2	-1.8	0.702	0	0	38
10546	58.6	1	0	0	90	163.2	75.1	28.1968	2	41	27.5	20344	53627	25.359	9.52	0	1.141	0.1	0.5	1.022	0	0	38
10547	54	1	1	0	76	161.7	51	19.5052	1.5	35	17.7	8707	40440	16.802	6.43	0	1.027	-0.9	-1.1	0.827	0	0	38
10548	68	1	3	3	88	166.6	66.6	23.9952	2	22	24.8	16184	49166	22.238	8.01	0	1.018	-0.7	-0.4	0.921	0	0	38
10549	81.9	1	3	0	96	154	63	26.5643	0.67	28	32.1	19828	41912	19.097	8.05	0	0.881	-2.1	-0.3	0.926	0	0	38
10550	80.6	2	0	0	94	148.5	65	29.4755	1.5	23	46.5	29365	33751	13.632	6.18	0	0.963	-1.2	-0.8	0.816	0	0	38
10551	69.5	1	1	3	84	165	63.1	23.1772	1.5	43	18.6	11622	50795	22.825	8.38	0	1.009	-0.9	-1.3	0.806	1	0	38
10552	69.2	1	1	0	97	166.1	70.9	25.6985	2	36	22.1	15342	54077	25.197	9.13	0	0.855	-2.3	-0.5	0.903	0	0	38
10553	62	1	3	1	90	181.1	87.3	26.6181	1.5	44	31.8	27028	57906	27.782	8.47	0	1.224	0.8	0.8	1.069	0	0	38
10554	63.1	1	1	1	74	157.5	53.7	21.6478	2	37	11	5700	46295	20.453	8.25	0	1.071	-0.5	-0.9	0.853	2	0	38
10555	61.3	2	0	0	70	150.4	49	21.6621	1.5	25	32.5	15557	32320	13.395	5.92	0	1.006	-1	-1	0.796	0	0	38
10556	61.1	1	0	1	93	167.1	74.3	26.6095	2	41	28.2	20292	51777	23.69	8.48	0	1.153	0.1	-1.2	0.815	0	0	38
10557	51.9	2	0	1	91	154.2	66.8	28.0936	1.5	22	40	26612	39867	16.707	7.03	0	1.12	0.1	-0.7	0.87	0	0	38
10558	57.5	2	0	0	77	147.2	51.6	23.8141	1.2	18.5	35.7	17453	31503	13.228	6.1	0	1.07	-0.5	-1.2	0.777	2	0	38
10559	62.6	1	3	0	83	159.3	60.8	23.9592	2	40	27.9	16735	43214	18.504	7.29	0	1.38	2.1	0.8	1.062	0	0	38
10560	67.2	1	0	1	80	162	60.5	23.0529	1.5	34	20.5	11901	46177	20.49	7.81	0	1.006	-1	-1.5	0.79	2	0	38
10561	53.2	2	0	0	59	141	37.2	18.7113	1.5	20	31.7	11673	25114	10.594	5.33	0	0.926	-1.6	-2.1	0.664	2	0	38
10562	58.4	1	1	1	99.5	150	70	31.1111	2	32	33.6	23279	45908	19.228	8.55	0	1.095	-0.3	0.1	0.979	1	0	38
10563	73.6	1	1	0	101	155.5	81	33.4984	1.2	41	37.8	28629	47101	20.213	8.36	0	1.11	-0.3	-1	0.841	1	0	37
10564	74	1	0	0	71	160.5	51	19.7979	1.2	36	11.5	5977	45790	19.867	7.71	0	0.972	-1.3	-0.4	0.913	2	0	37
10565	56.4	1	0	1	100	169.4	81.9	28.5402	2	29	26.4	21508	59922	28.672	9.99	0	0.865	-2.2	-0.7	0.878	0	0	37
10566	70	2	0	0	81	156.6	61.3	24.9964	1	17	36.9	22496	38417	17.001	6.93	0	0.779	-2.5	-1.6	0.728	2	0	37
10567	78.2	1	3	3	120	175.3	84.6	27.53	0.5	17	41.5	34095	48005	20.947	6.82	-12.5	1.316	1.5	2.4	1.256	1	0	37
10568	62.3	2	0	0	100	161.5	77.6	29.752	2	30	41.9	32744	45496	19.432	7.45	0	0.791	-2.7	-1.8	0.732	1	0	37
10569	57.1	2	0	0	75	159.3	51	20.0973	2	30	35.3	17674	32385	13.867	5.46	0	0.911	-1.7	-1.7	0.707	0	0	37
10570	56.8	2	0	0	74	155	49.1	20.437	1.2	25	35.1	17224	31802	13.23	5.51	0	0.857	-1.9	-2	0.674	0	0	37
10571	53.2	2	0	1	78	155.4	56.8	23.5205	2	28	30.6	17361	39342	16.685	6.91	0	1.239	1.1	0.6	1.005	0	0	37
10572	52	1	1	1	93	163.2	74.6	28.0091	2	42	32.1	23734	50159	23.26	8.73	0	1.05	-0.7	-1.2	0.816	3	0	37
10573	75.7	2	0	0	77	143	45	22.006	1.2	19	27.2	12349	33076	14.156	6.92	0	0.654	-3.9	-2.2	0.684	2	0	37
10574	61.2	2	0	0	80	157	53	21.5019	2	18	34.7	18283	34461	15.127	6.14	0	0.839	-2.3	-0.8	0.834	0	0	37
10575	65.3	1	0	1	75	165	61	22.4059	2	42	21.4	12612	46359	20.481	7.52	0	1.157	0.5	1.2	1.116	2	0	37
10576	92.2	1	3	3	83	161.4	58.6	22.4952	0.86	30	26.1	15183	43055	19.417	7.45	-1	0.937	-1.5	-2	0.725	3	0	37
10577	57.3	2	0	0	82	161.6	54.8	20.9845	2	24	35.7	18860	33974	15.205	5.82	0	0.956	-1	-1.1	0.818	0	0	37
10578	68.1	1	0	0	75	162.5	57.4	21.7373	2	42	16.7	9348	46477	20.755	7.86	0	1.053	-0.5	1	1.084	0	0	37
10579	57.3	2	0	1	85.5	153.5	58.4	24.7854	1.5	17	47.7	27071	29675	11.797	5.01	0	0.88	-1.9	-0.6	0.846	2	0	37
10580	74.4	1	1	3	98.5	166.8	82	29.4728	1.2	32	33.5	26732	52959	23.395	8.41	0	1.229	0.8	-0.1	0.95	2	0	37
10581	64.3	1	1	1	77.5	177.1	63.8	20.3415	2	45	19.1	11813	50135	21.741	6.93	0	1.22	0.7	0.5	1.03	0	0	37
10582	54.1	1	0	0	76.5	156.4	53.9	22.0351	1.5	40	18.7	9903	43049	19.128	7.82	0	1.097	-0.3	-1.4	0.798	0	0	37
10583	57.2	2	0	0	91	156.8	65.8	26.7629	1.2	26	41.7	26922	37661	16.855	6.86	0	1.045	-0.6	-0.2	0.919	1	0	37
10584	63.3	1	0	0	104	159.8	80.9	31.6807	0.86	32	39.6	31345	47801	20.036	7.85	-0.5	0.874	-2.1	0.2	0.994	1	0	37
10585	62.1	2	0	0	73	157.4	55.1	22.2404	1.2	21	35.7	19316	34717	13.774	5.61	0	0.889	-1.9	-2.3	0.669	0	0	37
10586	55.2	1	1	0	82	168.8	61.8	21.6892	2	43	18.1	10913	49267	22.769	7.99	0	0.994	-1.1	-1.2	0.816	0	0	37
10587	52.1	2	0	1	95	158.9	57.3	22.6938	2	28	39.9	22419	33710	13.736	5.44	0	1.16	0.7	0.2	0.964	8	0	37
10588	61.3	1	1	1	86.5	161.3	67.7	26.0208	1.5	27.5	22.8	14762	50050	21.855	8.4	0	1.293	1.3	1.9	1.194	0	0	37
10589	57.8	1	0	0	72.5	164.7	63.6	23.4461	1.5	38	22.4	13839	47889	21.25	7.83	0	1.275	1.5	0.3	0.996	1	0	37
10590	51.5	1	1	3	84	161.2	57.4	22.0893	1.5	39	25.9	14654	41834	18.892	7.27	0	1.034	-0.8	-0.3	0.922	0	0	37
10591	61.9	1	0	1	93.5	169.6	80	27.8124	1.5	47	27.6	21136	55445	24.827	8.63	0	1.472	3	1.5	1.149	0	0	37
10592	62.2	2	0	0	68	154.2	44.8	18.8412	1.5	24	32.1	14008	29600	12.648	5.32	0	0.913	-1.7	-1.6	0.751	3	0	37
10593	53.3	1	0	1	92	166.8	71	25.5192	1.2	44	31.9	22596	48134	22.255	8	0	1.227	0.8	1.4	1.136	0	0	37
10594	57.8	2	0	0	82	159.6	63.2	24.8114	1.5	22	42.2	25790	35275	15.18	5.96	0	1.089	-0.2	-0.6	0.884	0	0	37
10595	71.2	2	0	0	86.5	153.4	55.8	23.7128	1.2	17	31.4	17212	37541	16.027	6.81	0	0.705	-3.4	-2.5	0.62	0	0	37
10596	54.3	2	0	1	85	158.4	65.8	26.225	1.5	21	38.8	25213	39812	16.964	6.76	0	1.018	-0.8	-1.2	0.765	0	0	37
10597	57.6	2	0	0	76	153.8	49.8	21.0531	2	23.5	35.1	17235	31920	13.409	5.67	0	1.059	-0.4	-0.4	0.871	0	0	37
10598	70.2	2	0	0	82	154	63.4	26.733	1.2	19	40.5	24398	35896	14.637	6.16	0	1.031	-0.6	-0.6	0.842	0	0	37
10599	61.1	1	1	1	86	158.8	61.8	24.5068	1.5	41	23.6	14059	45486	19.934	7.9	0	1.235	0.9	0.2	0.989	0	0	37
10600	82.8	1	0	0	103.5	161.2	71	27.323	1.5	29	35	25075	46655	18.717	7.2	0	1.365	1.8	-3	0.609	1	0	37
10601	74.1	1	1	0	87	161.6	63.5	24.3159	1.5	37	20.5	13113	50767	23.062	8.47	0	1.208	0.9	0.8	1.062	3	0	37
10602	55.3	2	0	0	94.5	160.2	82.9	32.302	1.5	21	47.4	38967	43326	19.003	7.4	0	1.283	1.4	0.8	1.014	2	0	37
10603	63.8	1	0	1	91	167.2	65.9	23.5729	2	36	28.1	18224	46743	19.656	7.43	0	1.25	1	-0.6	0.896	3	0	37
10604	57	2	0	0	110.5	162.6	86.7	32.7928	1.5	27	48.7	41534	43767	17.905	6.77	0	0.928	-1.3	-1.2	0.774	0	0	37
10605	87	1	3	3	92.5	163.8	63.5	23.6671	1	28	30.8	19091	42875	17.904	6.67	-2	1.153	0.2	-2.5	0.658	2	0	37
10606	62.2	2	0	0	79	147.8	44.7	20.4625	1.5	23	28.4	12458	31347	11.95	5.47	0	1.141	0.2	-1.2	0.77	0	0	37
10607	61.3	2	0	0	86.5	153.4	60.1	25.5402	1.5	20	40.4	23909	35318	14.44	6.14	0	1.091	-0.3	-1.1	0.787	4	0	37
10608	57.4	1	0	1	77.5	165.5	64.6	23.585	2	40	20	12597	50245	23.768	8.68	0	1.085	-0.4	-0.1	0.955	0	0	37
10609	69	1	1	3	105	171	86.4	29.5476	1.5	43	33.7	28722	56629	23.715	8.11	0	1.122	-0.2	-0.7	0.875	0	0	37
10610	54.7	2	0	0	87	155	61.7	25.6816	1.5	22	41	24198	34852	14.661	6.1	0	0.981	-1.1	-1.9	0.689	0	0	36
10611	69.2	1	1	1	91	162.4	70.1	26.5794	1.2	36	24.9	17181	51761	22.501	8.26	0	1.003	-1.1	-0.9	0.853	2	0	36
10612	66.5	1	0	3	77.5	165.7	61.6	22.4355	1.5	41	13.3	7980	52211	24.124	8.79	0	1.003	-1.1	-1.1	0.837	3	0	36
10613	71.3	1	0	1	84	168.2	61.4	21.7028	1.5	29	27.9	16454	42578	18.428	6.51	0	0.722	-3.4	-2.9	0.615	2	0	36
10614	71.2	2	0	0	74.5	150	50.2	22.3111	1.5	23	33.9	17272	33627	14.434	6.42	0	0.914	-1.6	-1.4	0.745	2	0	36
10615	69.3	2	0	0	72	146.5	47.1	21.9455	1	20	37.5	17215	28692	11.391	5.31	0	0.89	-1.6	-1.5	0.74	3	0	36
10616	71.3	1	1	1	97	165.2	74.5	27.2983	1.5	30	30.4	21767	49950	22.238	8.15	0	1.343	1.9	0.9	1.075	3	0	36
10617	61.2	1	3	0	91	168.5	76.5	26.944	1.5	46	31.9	23365	49891	23.468	8.27	0	1.094	-0.2	-1.2	0.818	0	0	36
10618	73	2	0	0	113	152.4	73.6	31.689	0.6	25	44.7	33244	41176	16.625	7.16	-0.5	0.928	-1.5	-0.4	0.902	0	0	36
10619	54.7	2	0	0	92	153.9	69.4	29.301	1.5	29	43.7	29416	37860	15.506	6.55	0	1.012	-1	-1.4	0.751	0	0	36
10620	56.2	2	0	0	77.5	155.9	54.1	22.259	1.5	22	38.2	20240	32766	14.284	5.88	0	0.826	-2.4	-0.9	0.808	0	0	36
10621	72.5	2	0	0	107	155.1	77.9	32.3828	1.5	15	38.4	29672	47558	18.371	7.64	0	0.889	-1.6	-1.2	0.809	2	0	36
10622	51.5	1	0	0	82	165.5	70.3	25.6661	1.5	43	28.8	19441	47952	22.747	8.3	0	1.281	1.2	0.2	0.987	1	0	36
10623	53.7	2	0	0	70	156	44.8	18.4089	2	30	27.2	12045	32279	13.509	5.55	0	0.823	-2.4	-2.1	0.69	2	0	36
10624	57.4	1	1	0	81	169.7	65.6	22.7793	1.2	28	18.7	11760	51104	22.644	7.86	0	1.306	1.3	0.8	1.059	0	0	36
10625	63.8	2	0	0	87.5	159.1	53.6	21.175	2	27	32.7	17618	36275	14.083	5.56	0	0.787	-2.6	-1.8	0.716	0	0	36
10626	51.7	1	0	1	75	161.5	57.6	22.084	1.5	33	22.7	12618	42973	19.816	7.6	0	1.162	0.3	0	0.963	0	0	36
10627	51.9	1	3	1	98	170	84.6	29.2734	2	43	33.1	27489	55676	24.646	8.53	0	1.113	-0.2	0	0.967	1	0	36
10628	82.2	1	3	3	93	166.4	65.5	23.6556	0.6	15	25.7	16727	48249	19.231	6.95	0	1.356	1.8	-1.5	0.777	4	0	36
10629	68.6	1	3	3	80	155.5	51.4	21.257	1.5	32	7.2	3646	46970	19.899	8.23	0	0.766	-2.9	-2.1	0.69	3	0	36
10630	57.6	2	0	0	75	157.9	55.1	22.0997	1.5	21	34.8	18795	35228	14.311	5.74	0	1.062	-0.4	-1.1	0.82	0	0	36
10631	59.8	2	1	0	85.5	156.7	69.9	28.4668	1.2	32	44.1	29283	37051	16.592	6.76	0	0.879	-1.8	-1.7	0.731	0	0	36
10632	54.7	1	3	1	96	162.6	79.6	30.1073	1.5	40	26.8	20789	56642	25.815	9.76	0	1.248	1	-0.9	0.854	0	0	36
10633	54	1	1	1	78.5	167.5	60.8	21.6708	3	35	15.7	9178	49235	22.122	7.88	0	0.956	-1.5	-1	0.837	0	0	36
10634	59.4	2	0	0	86	156.6	65.9	26.8721	1.5	29	38.7	24970	39616	17.473	7.12	0	1.263	1.3	1.2	1.054	2	0	36
10635	71.6	1	0	1	103	165.5	73.2	26.7248	1.5	30	26.7	18771	51438	21.672	7.91	0	1.025	-0.9	-1.4	0.793	0	0	36
10636	63.2	1	3	1	98	167.5	80.4	28.6567	1.5	30	33.3	26312	52819	21.721	7.74	0	1.18	0.4	-1.1	0.83	0	0	36
10637	77.3	1	0	3	86.5	169.1	64.9	22.6964	2	30	18.3	11238	50221	22.393	7.83	0	1.542	3.5	1.1	1.101	4	0	36
10638	54	2	0	0	74	154.6	44.7	18.702	1.2	21	35.9	15430	27607	11.259	4.71	0	0.858	-2.1	-2.1	0.689	2	0	36
10639	63.7	2	0	0	88	150.5	66.5	29.3595	1.2	25	37.7	24854	41009	16.439	7.26	0	0.991	-1	-1.1	0.78	1	0	36
10640	55.8	1	0	0	84	164.5	68.2	25.203	2	38	32.4	21714	45316	20.483	7.57	0	0.839	-2.4	-1.3	0.794	0	0	36
10641	62.5	1	1	0	97	159.6	70.1	27.5202	1.5	34	32.8	22280	45671	20.547	8.07	0	0.769	-2.9	-2.2	0.703	2	0	36
10642	53.9	2	0	0	86	158.7	72.1	28.6274	1.5	25	45.3	31622	38260	17.24	6.85	0	1.051	-0.5	-0.2	0.889	0	0	36
10643	68	2	0	0	92	150.5	53.3	23.5317	1.5	17	33.7	17082	33576	13.952	6.16	0	0.883	-1.9	-0.7	0.833	7	0	36
10644	61.9	2	0	0	82	148.6	51.2	23.1863	1.5	22	38.4	19168	30699	13.102	5.93	0	0.77	-2.9	-1.7	0.728	0	0	36
10645	54.3	1	3	1	78.5	169	64.2	22.4782	2	52	19.4	12009	49838	23.545	8.24	0	0.999	-1.1	-0.8	0.866	0	0	36
10646	58.5	1	1	1	80	163.6	57.8	21.5954	1.5	37	15.7	8918	48008	20.892	7.81	0	1.159	0.3	0.9	1.073	1	0	36
10647	60.6	1	0	1	86.5	171.3	76.7	26.1385	2	44	25	18944	56806	24.6	8.38	0	1.232	0.8	0	0.97	3	0	36
10648	76.3	2	0	0	66	142.9	44	21.5471	0.75	17	38.3	16024	25818	9.606	4.7	0	0.676	-3.6	-3.1	0.54	3	0	36
10649	57.1	1	1	1	75	164.2	55.8	20.6961	1.5	35	16.5	9101	45920	19.965	7.4	0	0.921	-1.7	-1.4	0.793	2	0	36
10650	53.5	1	0	1	93	154.6	66.1	27.6556	2	36	27.6	18149	47602	20.034	8.38	0	0.974	-1.2	0.3	1.001	0	0	36
10651	85.4	2	1	0	78	143.7	44.5	21.55	0.86	15	26.8	12096	33018	13.287	6.43	0	0.921	-1.6	-3	0.558	3	0	36
10652	55.1	1	1	0	90	168.8	76.7	26.9185	2	46	26.2	19183	53923	24.346	8.54	0	1.098	-0.4	0	0.966	2	0	36
10653	65.8	2	1	3	114	151.4	72.4	31.5854	1.5	22	46.1	32748	38345	15.378	6.71	0	1.064	-0.4	-1	0.835	0	0	36
10654	76.7	2	0	0	98	149	63	28.3771	1.5	14	35.9	22280	39718	16.486	7.43	-1	0.846	-2.3	-2.1	0.69	3	0	36
10655	73.8	2	0	3	82	144.1	58.5	28.1727	1.2	17	41.9	23879	33164	12.992	6.26	0	0.806	-2.5	-2.3	0.667	4	0	36
10656	69.8	1	3	1	87	160.7	65.2	25.2474	1.2	30	25	15831	47381	20.536	7.95	0	1.044	-0.7	-1.1	0.837	0	0	36
10657	71.6	2	0	0	80.5	150.9	53.5	23.495	3	23	38.6	20242	32254	13.698	6.02	0	0.876	-2	-1	0.795	2	0	36
10658	73.9	1	3	0	81	161.4	59.9	22.9943	1.5	36	25.1	14205	42285	17.579	6.75	0	1.215	0.7	-0.3	0.932	1	0	36
10659	68.2	2	0	0	86	156.3	58.1	23.7825	1.5	21	42	23550	32459	13.186	5.4	0	1.155	0.4	-0.4	0.87	3	0	36
10660	69.4	2	0	0	79.8	149.7	55.8	24.8995	2	18	38.1	20983	34097	13.626	6.08	0	0.978	-1.1	-0.8	0.825	2	0	36
10661	80	2	0	0	74	150.2	51.2	22.695	1	23	36.8	18608	31996	13.255	5.88	-1	0.804	-2.5	-2	0.674	2	0	36
10662	77.3	2	0	0	82	148.8	52.5	23.7112	0.67	20	33.7	17651	34701	13.903	6.28	0	0.817	-2.4	-1.4	0.784	0	0	36
10663	79.3	1	3	3	89	160.1	64	24.9688	1.5	31	26.8	16616	45413	20.768	8.1	0	1.173	0.4	-1.7	0.756	4	0	36
10664	75.6	2	0	0	94	147.6	59.9	27.495	1	16	42.9	24532	32655	13.995	6.42	0	0.968	-1.2	-2.4	0.631	2	0	36
10665	71.3	1	1	1	73	154.5	47.3	19.8155	1.5	25	21.7	10346	37298	15.393	6.45	0	0.927	-1.7	-0.5	0.901	2	0	36
10666	74	1	1	3	88	159	62.4	24.6826	2	42	28	16916	43595	18.466	7.3	0	0.927	-1.7	-2.1	0.709	3	0	36
10667	70.4	1	3	0	103	159.6	68.5	26.8921	1.2	19	35.8	23657	42359	17.951	7.05	-1	0.732	-3.3	-2.3	0.672	5	0	36
10668	72.1	2	0	0	85.5	149.3	58.8	26.379	1.5	26	37.7	22077	36509	15.306	6.87	0	0.958	-1	-2.4	0.652	3	0	36
10669	75.7	1	3	3	90	159.6	68	26.6958	1.5	19	32.4	21767	45511	19.859	7.8	0	1.023	-0.6	-0.8	0.863	0	0	36
10670	69.6	2	0	0	80	156.8	58.5	23.7938	2	17	36.8	21313	36650	15.481	6.3	0	1.014	-0.8	-1	0.828	2	0	36
10671	78.4	1	0	0	95	165.8	73.6	26.7737	0.6	34	32.3	22899	48060	21.536	7.83	0	1.393	2.1	-0.5	0.909	3	0	36
10672	72.6	1	1	1	83	153.9	53.6	22.6302	1.5	23	24.8	12370	37604	16.167	6.83	0	1.215	0.8	0.3	1.006	1	0	36
10673	76.6	2	0	0	74	147.8	43.4	19.8674	0.86	11	28.6	12456	31093	12.877	5.89	0	0.784	-2.7	-2.5	0.644	3	0	35
10674	74	2	0	0	101.5	152.1	61	26.3676	1.2	20	30.8	18349	41130	15.986	6.91	0	0.844	-2.1	-1.1	0.816	2	0	35
10675	75.7	1	1	3	88	161.2	59.7	22.9744	1.2	20	24.4	14371	44513	19.176	7.38	0	0.781	-2.9	-1.9	0.734	3	0	35
10676	69.4	2	0	0	64.5	151.2	42.9	18.7652	1.5	18	17.2	7468	36055	14.037	6.14	0	0.747	-3	-2.6	0.607	2	0	35
10677	72.6	1	3	1	98	165	80	29.3848	2	34	28	21440	55165	25.473	9.36	0	1.139	0	-1.2	0.817	1	0	35
10678	68.4	2	0	0	88	153.2	58	24.7121	1.5	21	26.6	14787	40897	15.613	6.65	0	1.003	-1	-1.2	0.772	3	0	35
10679	67.2	1	3	1	83	162.2	63.4	24.0984	1.5	42	21.8	13636	48902	22.51	8.56	0	1.359	2	-0.4	0.916	2	0	35
10680	64.8	2	0	0	71	153.7	46.8	19.8106	1.5	22	31.8	14852	31875	13.873	5.87	0	1.157	0.4	-0.2	0.927	2	0	35
10681	78	2	0	0	90.5	153.8	59.4	25.1116	0.86	16	43	25144	33364	12.866	5.44	0	0.938	-1.4	-2.5	0.618	3	0	35
10682	67.5	1	1	0	74.5	162.1	52.5	19.9799	2	29	14.9	7767	44319	19.243	7.32	0	0.84	-2.4	-1.4	0.786	1	0	35
10683	84.9	1	1	1	81	181.4	66.8	20.3003	1.5	42	13.3	8494	55341	25.123	7.63	0	1.258	0.9	-0.2	0.94	3	0	35
10684	77.4	1	0	3	76	162.8	52.1	19.6575	1.2	31	18.5	9093	40165	16.469	6.21	0	0.844	-2.4	-2.6	0.631	2	0	35
10685	78.3	1	3	3	90	168.4	76.3	26.9055	1.5	37	30.3	22535	51942	23.031	8.12	0	1.423	2.4	-0.2	0.941	2	0	35
10686	74.7	2	0	0	82	146.6	58.7	27.313	1	16	41.7	24579	34387	13.81	6.43	0	0.732	-3.2	-2.2	0.674	1	0	35
10687	68.3	1	0	3	92	172.7	71.9	24.1071	3	42	28.9	20488	50309	21.744	7.29	0	1.123	0	-0.8	0.872	0	0	35
10688	76	1	1	1	75	164.6	57.4	21.1862	1	25	20.9	11162	42325	17.965	6.63	0	1.173	0.6	-0.8	0.871	2	0	35
10689	73.7	1	1	1	91	165.7	69	25.1307	1.2	36	33.4	21591	43095	19.215	7	0	1.025	-0.9	-1.6	0.768	0	0	35
10690	65.4	2	0	0	83	152	56.9	24.6278	2	25	36.5	20599	35810	15.596	6.75	0	1.471	3	1.1	1.051	4	0	35
10691	74.3	2	0	0	91	149.3	66.6	29.8782	1	22	44.3	29207	36680	15.571	6.99	0	0.994	-1	-0.9	0.84	1	0	35
10692	78.9	1	3	1	90	163.6	64.1	23.9492	3	27	26.9	17147	46563	19.328	7.22	0	1.465	2.8	-0.4	0.922	3	0	35
10693	76.2	2	0	0	89	156.6	59.5	24.2624	1.2	24	32.2	18747	39481	15.984	6.52	0	1.052	-0.5	1.6	1.15	4	0	35
10694	64.8	2	0	3	88	162.8	66.5	25.0907	2	33	38.7	25438	40352	18	6.79	0	1.402	2.3	0.3	0.951	2	0	34
10695	73.2	2	0	0	90	148.8	50.6	22.8531	1.2	21	34	17085	33139	13.211	5.97	0	0.631	-3.9	-2.1	0.688	2	0	34
10696	71.7	2	0	0	79	150.2	53.5	23.7145	1.5	22	41.4	22644	32090	12.963	5.75	0	0.886	-1.9	-2	0.709	0	0	34
10697	77.4	1	1	1	86	155.6	59.8	24.6991	1.5	31	28.5	16546	41438	18.885	7.8	0	1.46	2.9	2.2	1.248	3	0	34
10698	77	1	3	1	97	165.5	72.3	26.3963	1	27	30.4	21413	48976	22.82	8.33	0	0.937	-1.6	-1.8	0.743	1	0	34
10699	71.5	1	1	3	73	160.7	49.3	19.0904	2	39	16.1	7573	39409	16.927	6.55	0	1.104	-0.2	-0.2	0.943	3	0	34
10700	72.2	1	3	1	88	158.7	60	23.8231	1.5	40	21.4	12474	45847	19.696	7.82	0	1.005	3.6	1.3	1.117	1	0	34
10701	72.4	1	0	0	95	178	72	22.7244	1.5	36	33.2	24872	50052	21.499	6.79	0	1.128	0	-1.3	0.814	4	0	34
10702	66.5	1	3	1	80	158.6	60	23.8531	3	35	20.7	12448	47701	19.713	7.84	0	1.05	-0.7	-0.6	0.892	2	0	34
10703	74.2	1	0	1	93	167.3	71.1	25.4026	1.5	34	23	15553	52180	22.06	7.88	0	1.335	1.7	0.7	1.053	1	0	34
10704	69.8	2	0	0	79	158.6	51.6	20.5137	2	25	29.3	15346	37008	15.974	6.35	0	0.686	-3.5	-2.5	0.64	2	0	34
10705	63.2	2	0	0	78	151.6	50.9	22.1472	1.5	22	30.1	15641	36400	14.688	6.39	0	1.146	0.2	-0.7	0.837	2	0	34
10706	68.8	2	0	0	91	151.4	71.4	31.1492	1.5	25	47.5	33287	36784	15.389	6.75	0	0.857	-2.3	-1.2	0.775	1	0	34
10707	65.8	1	1	0	86	168	72	25.5102	3	35	26.8	18833	51318	23.634	8.37	0	1.142	0.2	1.2	1.116	1	0	34
10708	79.5	1	0	0	80	154.7	52.2	21.8117	1.2	16	24.4	12139	37638	16.669	6.97	0	0.858	-2.3	-2.6	0.653	4	0	37
10709	67.1	2	0	0	84	156.2	64.9	26.6001	1.2	16	43	27645	36719	16.714	6.85	0	1.094	-0.2	-0.4	0.873	0	0	34
10710	78.6	1	3	0	83	163.7	59	22.0168	1.5	20	26.2	15707	44290	19.546	7.29	0	1.337	1.8	0.1	0.971	3	0	34
10711	73.3	2	0	0	80	155.5	54.8	22.6631	1.5	15	32	17687	37586	16.02	6.63	0	0.892	-1.8	-1.7	0.715	3	0	34
10712	71.1	2	0	0	83	140	54.5	27.8061	1.5	20	45.9	24795	29227	11.617	5.93	0	0.833	-2.3	-1.8	0.702	0	0	34
10713	69.6	2	0	0	83.5	151	54.1	23.727	1	24	33.1	17970	36367	16.234	7.12	0	0.737	-3.1	-2.5	0.637	0	0	34
10714	67.4	2	1	3	90	143.5	47.7	23.1641	0.86	22	33.6	15897	31474	12.879	6.25	0	0.699	-3.2	-3.2	0.559	0	0	34
10715	67.8	1	3	0	100	151.6	68.2	29.6747	2	22	32.1	20992	44356	18.958	8.25	0	1.826	5.7	-0.7	0.884	1	0	34
10716	68.9	1	0	0	88.5	155.1	66.4	27.6022	1.5	35	22.1	14292	50271	20.963	8.71	0	1.285	1.3	-0.3	0.926	0	0	34
10717	77.3	1	0	0	87	160	63.9	24.9609	2	32	24.1	14951	47107	20.345	7.95	0	1.691	4.6	-0.4	0.913	4	0	34
10718	80.6	2	0	0	107	140.2	64.4	32.7635	0.67	15	48	30379	32962	13.35	6.79	0	1.102	-0.1	0	0.915	3	0	34
10719	75.2	1	0	3	89	169.3	69.7	24.3175	2	28	32.6	21810	45096	21.862	7.63	0	1.128	-0.1	-0.5	0.906	2	0	33
10720	72	1	1	3	79	161.3	55.4	21.2932	1.5	40	15.8	8578	45866	18.149	6.98	0	0.896	-2	-0.6	0.888	1	0	33
10721	71.9	1	1	0	111	163.9	89.6	33.3542	1.5	36	35.2	30338	55752	23.86	8.88	0	0.919	-1.7	-0.8	0.867	0	0	33
10722	66.2	1	1	1	100	174.6	78.5	25.7502	2	26	34.1	26312	50845	23.247	7.63	0	1.18	0.3	0	0.964	0	0	33
10723	80.8	1	0	3	74.5	153	52.1	22.2564	0.75	16	23	11544	38749	16.318	6.97	0	1.333	1.6	-1.3	0.805	2	1	15
10724	76.7	2	0	3	74	151.9	44.4	19.2428	1.2	10	30.1	13283	30880	12.376	5.36	0	1.075	0	-1.6	0.757	3	0	33
10725	69.5	1	1	1	86.5	154.6	57.2	23.9319	1.2	32	25.2	14253	42292	17.886	7.48	0	0.828	-2.5	-1.6	0.772	3	0	33
10726	77.4	1	3	3	77	162.3	58.5	22.2085	1	32	20.2	11446	45143	19.78	7.51	0	1.179	0.4	-2.8	0.633	3	0	33
10727	72.4	1	1	1	88	154.8	61.9	25.8314	1.5	37	27.8	16551	42890	18.922	7.9	0	1.128	0	-1.6	0.766	1	0	33
10728	71.3	2	0	0	71.5	147.7	48.1	22.0488	1.2	19	29.9	14185	33597	13.296	6.09	0	1.034	-0.6	0.1	0.932	0	0	33
10729	66.6	2	0	0	85	143.8	57.2	27.6617	1.5	20	44.7	24999	30895	11.189	5.41	0	0.837	-2.3	-1.4	0.783	2	0	33
10730	83	2	1	0	96	149.5	61.9	27.6954	1	13	40.4	24781	36597	14.004	6.27	0	0.964	-3.5	-1.8	0.703	3	0	33
10731	67	1	0	3	86	162	69.9	26.6347	2	39	22.1	15249	53643	24.04	9.16	0	1.199	0.6	-0.4	0.92	0	0	33
10732	75.9	2	0	1	80	153	53.8	22.9826	1.5	25	30.5	16758	38150	15.705	6.71	0	0.934	-1.5	-1.8	0.736	2	0	33
10733	74.4	1	1	3	92	156.8	98	39.8597	1.5	30	26.8	16541	45167	18.569	7.55	0	0.708	-3.5	-0.2	0.94	1	0	33
10734	80.3	2	0	0	70	153	42	17.9418	2	18	20.5	9000	34826	13.971	5.97	0	0.675	-3.6	-3.1	0.563	4	0	33
10735	77	2	0	0	92	144.5	47.6	22.7967	1	20	40.1	18274	27301	10.435	5	0	0.847	-2.1	-3.2	0.552	0	0	33
10736	87.7	2	3	0	99	154.5	63.6	26.644	1	15	43.3	26633	34941	13.988	5.86	0	0.758	-2.9	-3.2	0.536	3	1	26
10737	82	1	3	1	98	163.1	70.6	26.5397	1.2	22	35.7	24326	43798	19.317	7.26	0	1.129	-0.1	-0.3	0.929	4	1	14
10738	75.4	1	0	1	78	156.7	52.5	21.3807	1.2	23	25.8	13177	37946	16.073	6.55	0	1.089	-0.4	-1.6	0.778	2	0	33
10739	75.9	2	0	0	82	149.4	46.4	20.7882	1.5	13	41	19256	27733	11.898	5.33	0	0.744	-3.1	-2.6	0.634	2	0	33
10740	78.8	2	0	0	92.5	150.5	59.6	26.3132	1.2	19	37.7	22333	36939	15.633	6.9	0	0.808	-2.5	-2	0.704	3	0	33
10741	79.3	2	0	0	97.5	156.9	69.3	28.1506	1.2	16	41.1	27943	40011	16.013	6.5	0	0.922	-1.6	-0.8	0.814	4	0	33
10742	79.9	2	0	0	82	149.1	52.5	23.6159	0.55	16	36.7	18729	32368	12.125	5.45	0	0.709	-3.4	-2.3	0.673	1	0	33
10743	72.1	1	3	0	85	152.6	54.3	23.318	2	30	22.4	12000	41517	18.507	7.95	0	0.921	-1.7	-2.2	0.702	0	0	33
10744	73.8	2	0	0	102	150.9	73.9	32.4538	0.86	17	52.9	38294	34160	12.792	5.62	0	1.273	1.6	1.9	1.143	5	0	33
10745	65.6	1	0	0	86	155.6	54.2	22.3862	1.5	30	25.4	13530	39640	16.989	7.02	0	0.918	-1.8	-1.9	0.741	3	0	33
10746	74.1	1	1	1	81	155.9	50.6	20.8189	1.5	31	23.9	11764	37428	14.326	5.89	0	1.266	1	-1.3	0.792	4	0	33
10747	66.1	2	0	1	85	150.8	51.2	22.5148	1.5	25	36.2	18210	32113	12.242	5.38	0	1.01	-1	-1.2	0.806	3	0	33
10748	67	1	1	3	76	165.5	59	21.5405	1.5	24	17.3	9929	47556	20.028	7.31	0	0.967	-1.4	-2.1	0.715	2	0	33
10749	78	1	0	0	91	159.9	61.4	24.0144	1.5	24	28.1	16725	42854	19.436	7.6	0	1.344	2.1	1.1	1.112	2	0	33
10750	72.3	2	0	0	83	153.8	51.9	21.9409	1	15	31.7	16776	36159	13.616	5.76	0	0.968	-0.9	-1.7	0.741	3	0	33
10751	64	2	0	1	74.5	152.6	51.2	21.9867	2	23	34.4	17461	33350	13.953	5.99	0	0.864	-2.1	-1.6	0.725	1	0	33
10752	73.2	1	3	3	85	162.7	58.5	22.0994	2	34	24.2	13896	43427	18.225	6.8	0	0.938	-1.5	-0.8	0.866	0	0	33
10753	82.7	1	3	3	91.5	161.9	61.9	23.6155	2	28	23.4	14455	47444	20.954	7.99	0	1.164	0.2	-2.1	0.715	3	0	33
10754	67.7	2	0	1	82	154.2	57.7	24.2665	2	23	36.4	20642	36134	14.748	6.2	0	0.922	-1.6	-0.6	0.845	2	0	33
10755	73	1	1	3	67.5	167.8	53.4	18.9652	2	27	7.6	3890	47432	21.18	7.52	0	0.799	-2.9	-3.3	0.567	2	0	33
10756	74.8	2	0	0	87	151.9	48.2	20.8897	1	13	30.7	14784	33396	13.584	5.89	0	0.807	-2.7	-1.9	0.713	4	0	33
10757	76.1	2	0	0	77	148.5	46.8	21.2223	1	19	27.1	12358	33226	13.149	5.96	0	0.725	-3.2	-2.5	0.646	4	0	33
10758	74	1	3	3	94	166.5	68.6	24.7455	0.86	17	27.1	18059	48509	19.905	7.18	-10	1.075	-0.5	-0.6	0.888	3	0	33
10759	70.4	2	0	0	79.5	159.7	64.4	25.2509	1.2	22	36.9	23285	39897	17.372	6.81	0	1.201	0.7	-0.5	0.896	4	0	33
10760	72.8	2	0	0	88	146	56.7	26.5997	2	23	36.3	21192	37116	14.056	6.59	0	0.647	-3.8	-2.8	0.599	1	0	33
10761	74.2	1	3	1	86	159.5	61	23.9778	2	29	24.3	14323	44539	20.043	7.88	0	1.022	-0.9	0	0.97	1	0	33
10762	79.7	2	0	0	94	152.5	66.1	28.4225	1	20	33.6	22501	44450	18.415	7.92	0	1.03	-0.9	-2.4	0.632	3	0	33
10763	71.9	2	0	0	78.5	157.6	96.5	38.8521	1.5	16	35.9	21862	39092	17.049	6.86	0	0.942	-1.4	-1.7	0.705	2	0	33
10764	76.3	2	0	0	82	149.7	47.1	21.0173	1.2	22	28.6	13484	33699	13.945	6.22	0	0.777	-2.5	-2.4	0.656	2	0	33
10765	86.8	1	0	0	105	165.1	71.5	26.2308	1.5	37	29.4	20812	50084	23.17	8.5	0	1.011	-1	-0.4	0.911	2	0	33
10766	71	1	0	1	87.5	159.1	64.1	25.3231	1.5	33	32.1	19481	41253	17.424	6.88	0	0.946	-1.5	-1.6	0.77	1	0	32
10767	68	2	0	0	94	162.9	67.2	25.3237	1.5	23	34.5	23003	43630	19.82	7.47	0	0.895	-1.8	-1.7	0.743	0	0	32
10768	77.2	2	0	0	83	150.1	49.8	22.1039	1.2	11	31.3	15408	33813	13.274	5.89	0	0.646	-3.9	-3	0.555	2	0	32
10769	77	2	0	3	85	141.9	53.5	26.5698	1	17	36.7	19392	33400	10.96	5.44	0	0.779	-2.7	-3.8	0.462	2	0	32
10770	82.2	1	3	3	98.5	155.9	68.1	28.0191	0.86	25	33.8	22297	43701	19.656	8.09	0	0.926	-1.7	-0.4	0.917	2	0	32
10771	65.1	1	3	1	86	162	63.1	24.0436	2	44	21.7	13513	48716	21.977	8.37	0	1.083	-0.4	-0.9	0.857	2	0	32
10772	81	1	0	0	83	157.3	53.2	21.5008	1	22	21.1	11024	41158	17.71	7.16	0	0.832	-2.5	-3	0.603	3	0	32
10773	66.7	1	0	1	84	170.5	66.5	22.8756	2	39.5	21.9	13907	49649	22.102	7.6	0	0.943	-1.6	-1.4	0.8	1	0	32
10774	66.2	2	0	0	87	151.6	57.9	25.193	2	22	38.9	22546	35362	14.718	6.4	0	0.87	-2	-2	0.679	0	0	32
10775	70.5	2	0	1	103	150.1	58.6	26.0098	1	17	40	22484	33793	13.859	6.15	0	0.829	-2.4	-1.7	0.715	0	0	32
10776	71.8	1	1	0	94	164.1	73	27.1085	1.2	32	29.6	21316	50686	21.533	8	0	1.441	2.5	1.4	1.129	2	0	32
10777	73.6	2	0	0	80	146.2	52.6	24.6088	1	20	33.1	17713	35776	15.344	7.18	0	0.784	-2.7	-2.8	0.609	2	1	14
10778	71.8	1	3	1	88	161.8	54.3	20.7416	1.5	26	18.6	10010	43935	17.954	6.86	0	1.058	-0.7	-0.2	0.934	0	0	32
10779	72.9	2	0	0	91	152	58.4	25.277	0.86	13	33.6	19017	37512	15.925	6.89	0	0.851	-2.2	-1.5	0.773	2	0	32
10780	67.7	1	0	0	80	165.5	57.1	20.8468	2	32	14.1	7828	47860	20.408	7.45	0	1.232	0.7	-0.5	0.899	2	0	32
10781	77.9	2	0	0	89	152.9	56	23.9537	1	20	35.3	19618	36003	15.001	6.42	0	0.751	-2.9	-2.6	0.609	2	0	32
10782	69.2	1	1	3	75	157.8	55.9	22.449	1.2	36	15.6	8677	46957	21.026	8.44	-1	1.007	-0.9	-1.8	0.754	2	0	32
10783	70.4	2	0	0	85	151.1	45.5	19.9289	1.5	22	22.6	10388	35592	14.95	6.55	0	0.751	-2.9	-1.8	0.694	2	0	32
10784	70.9	1	0	1	99	166.1	75.8	27.4745	2	25	31.9	23621	50527	21.489	7.79	0	1.141	0.1	-0.5	0.906	0	0	32
10785	82.1	1	3	1	96	153.1	60.6	25.8537	1.5	28	34.1	20032	38693	15.768	6.73	0	1.279	1.1	-2	0.728	2	0	32
10786	74.1	2	0	0	81	139	41.1	21.2722	1.2	16	24.1	9967	31320	13.023	6.74	0	0.703	-3.3	-3.8	0.486	5	0	32
10787	64.8	2	0	1	99	152.1	80.5	34.7967	1.5	20	50.4	40009	39443	18.289	7.91	0	0.81	-2.3	-1.9	0.693	0	0	32
10788	77.4	1	1	1	82	158.6	56.2	22.3424	1.2	28.5	26.9	14388	39005	16.431	6.53	0	1.107	-0.1	1.3	1.118	2	0	32
10789	77.3	2	0	0	105.5	149.4	66.8	29.9278	0.6	19	40.9	26819	38793	15.274	6.84	-0.5	1.019	-0.7	-2.7	0.588	2	0	32
10790	64	2	0	0	92	154.8	71	29.629	1	20	40.1	27120	40515	15.919	6.64	0	0.858	-2.1	-2.3	0.643	2	0	17
10791	61.7	2	0	0	101	144.6	63.3	30.2738	1.2	19	36.9	23417	40015	14.735	7.05	0	0.954	-1.3	-1.2	0.8	3	0	32
10792	62	2	1	3	94	155.4	69.9	28.9451	1.5	20	40.8	27641	40069	15.762	6.53	0	0.891	-1.6	-1.4	0.749	1	0	32
10793	70.5	2	0	0	81	153.7	60	25.3982	1.5	18	33	19354	39323	14.499	6.14	0	1.058	-0.2	-0.6	0.879	4	0	32
10794	82.2	1	1	0	84.5	161	59	22.7615	1.5	18	24.3	13909	43431	18.995	7.33	0	0.961	-1.4	-1.6	0.776	3	0	32
10795	76.7	1	3	0	89	164	73	27.1416	3	30	31.6	22758	49190	20.86	7.76	0	0.888	-2	-0.5	0.895	0	0	32
10796	70.2	2	0	0	86	151.4	50.2	21.9004	0.67	21	30.4	15535	35526	13.314	5.81	0	0.778	-2.5	-0.7	0.868	3	0	32
10797	53.8	1	1	1	86	166.8	71.3	25.627	2	42	26.7	18747	51441	22.579	8.12	0	1.22	0.7	0.1	0.976	1	0	32
10798	75.6	1	1	0	90	160.5	61.8	23.9905	1	22	28.2	16747	42573	17.744	6.89	0	1.105	-0.3	-1.4	0.788	3	0	32
10799	76.1	1	3	0	86	169.5	72.3	25.1651	1.5	37	24.5	17229	53054	23.46	8.17	0	1.062	-0.6	-1.4	0.8	0	0	32
10800	69.1	2	0	0	90.5	151.7	61.9	26.898	2	22	41.8	25339	35254	15.188	6.6	0	1.032	-0.7	-0.6	0.876	0	0	32
10801	73.5	2	0	0	79	165.2	54.1	19.8234	1.5	22	34.5	19191	36485	14.751	5.41	0	0.874	-2	-1.5	0.734	2	0	32
10802	66.4	2	0	0	78.5	144.6	55	26.3043	1.2	20	37.9	20934	34254	12.915	6.18	0	0.867	-2	-1.4	0.744	0	0	32
10803	60.7	2	0	1	73	154.9	54.2	22.589	2	28	35	18772	34938	14.836	6.18	0	0.816	-2.5	-1.9	0.69	0	0	32
10804	70.7	2	0	0	95	155.2	59.8	24.8266	0.86	28	31	18571	41416	16.112	6.69	0	0.841	-2.3	-1.1	0.786	0	0	32
10805	69.9	1	1	1	93.4	169.8	74.7	25.9087	1.5	32	28.5	20841	52194	23.887	8.28	0	1.037	-0.7	0.3	0.996	0	0	32
10806	66.2	1	0	1	83	162.2	61.1	23.2241	2	42	21.3	12974	47814	20.768	7.89	0	0.94	-1.6	-1.1	0.832	2	0	32
10807	78.7	1	0	1	92	159.2	64	25.2519	1.5	20	29	18222	44509	18.546	7.32	0	1.24	1	-0.9	0.862	0	0	32
10808	75.2	2	0	1	82	153.1	65	27.7308	1.2	23	35.5	23198	42160	17.69	7.55	0	0.878	-1.9	-1.3	0.796	0	0	32
10809	72.8	2	0	0	80	155.5	58.6	24.2347	2	28	37.7	21818	36100	15.425	6.38	0	0.918	-1.6	-0.9	0.839	3	0	32
10810	75.6	2	0	0	88	148.1	50.1	22.8417	1	26	27.1	13789	37025	13.765	6.28	0	0.898	-1.7	-2.2	0.653	4	0	32
10811	68.1	1	0	0	94	156.7	65.7	26.7564	1.2	34	26.9	17355	47153	21.206	8.64	0	1.232	0.8	0.2	0.992	0	0	32
10812	69.5	1	3	3	100	160.8	72.9	28.1939	1.5	32	36.4	25822	45108	18.855	7.29	0	1.465	2.8	-0.5	0.907	2	0	32
10813	69	1	0	3	80	162.5	55.9	21.1692	3	32	19.5	10697	44226	20.111	7.62	0	1.174	0.4	-0.5	0.9	3	0	32
10814	60.4	2	0	0	74	145.4	49.9	23.6032	1.5	21	32.8	16391	33580	14.028	6.64	0	0.949	-1.1	-0.2	0.889	0	0	32
10815	64.8	1	1	1	104.5	169	88.3	30.9163	1.5	39	29.9	25541	59824	26.783	9.28	0	1.014	-0.9	-0.6	0.889	1	0	32
10816	84.9	1	3	1	99	151	72.4	31.753	1.5	35	40.6	28045	41071	18.447	8.09	0	1.171	0.3			2	0	32
10817	82.7	2	0	0	74	150.8	43	18.9089	1.5	21	29.9	12392	29050	11.986	5.27	0	0.748	-2.9	-3	0.586	2	0	32
10818	59.9	2	0	1	86	157.6	57	22.9489	2	28	35.1	19487	36010	15.906	6.4	0	1.084	-0.2	0.1	0.965	1	0	32
10819	60.7	1	1	0	90.5	166.1	78.5	28.4532	2	38	31.4	24761	54172	24.266	8.8	0	0.999	-1.1	-0.4	0.91	0	0	32
10820	61.7	2	0	0	120	157.6	99.3	39.9795	1	17	51.7	49101	45960	19.06	7.67	0	0.914	-1.6	-1.4	0.753	1	0	32
10821	81.1	1	3	3	91	156.7	68.7	27.9781	1.5	35	30.7	20296	45831	21.522	8.76	0	1.293	1.5	-0.9	0.857	2	0	32
10822	75.1	2	0	3	77	152	52.1	22.5502	1	16	36	18511	32936	13.858	6	0	0.798	-2.4	-1.5	0.732	4	0	32
10823	71.9	1	3	0	112	164.2	76.2	28.2624	2	33	34.1	24662	47690	20.099	7.45	0	0.985	-1.2	-1.6	0.772	2	0	32
10824	66.9	2	0	0	76	155.2	50.1	20.7996	1.5	18	29.4	14671	35305	14.903	6.19	0	0.674	-3.8	-2.2	0.683	0	0	32
10825	57.8	2	0	1	80	154.4	54.2	22.7355	2	28	39.7	20496	31141	12.583	5.28	0	0.806	-2.5	-2.2	0.648	0	0	32
10826	73.8	1	3	3	89	161.5	63.8	24.4611	1.2	30	23.9	15039	47981	21.01	8.06	0	0.755	-3.2	-1.3	0.803	2	0	32
10827	77.5	1	0	0	98	174	71.4	23.583	1.5	31	29.3	20276	48950	22.048	7.28	0	1.224	0.9	1.7	1.173	4	0	32
10828	72.7	2	0	0	110	160.5	93.1	36.141	0.86	29	48	43149	46769	20.32	7.89	0	0.911	-1.7	-0.7	0.867	0	0	32
10829	61	2	0	0	75.5	155.5	50.3	20.8021	2	27	25.5	12539	36607	15.357	6.35	0	1.369	2.1	1.6	1.112	0	0	32
10830	71.6	2	0	0	81	155.9	56.6	23.2876	1.5	22	40.7	21802	31810	13.53	5.57	0	0.967	-1.2	-0.1	0.941	0	0	32
10831	67.2	2	0	0	73	149.2	52.2	23.4495	2	28	38.3	19122	30841	12.88	5.79	0	1.036	-0.6	0.1	0.925	1	0	31
10832	66.1	2	0	0	87	151.1	64.9	28.426	1.5	20	44.8	28131	34629	14.77	6.47	0	0.932	-1.5	-0.4	0.904	0	0	31
10833	69.2	1	3	3	89	161.7	66.6	25.4715	1	28	23.7	15134	48635	20.489	7.84	0	0.968	-1.4	-1.1	0.834	1	0	31
10834	73.5	1	0	1	88	162.6	60.5	22.8831	0.75	22	27.8	15769	41054	15.973	6.04	0	0.962	-1.3	-0.8	0.867	2	0	31
10835	62.4	1	1	1	106.5	157.7	81.1	32.6105	3	31	33	26027	52862	23.04	9.26	0	1.219	0.6	-0.5	0.907	1	0	31
10836	75.9	1	3	0	101	159.6	76.5	30.0328	1.5	36	39.2	28431	44147	19.997	7.85	0	0.992	-0.9	-0.1	0.957	1	0	31
10837	67	1	1	1	83	162.8	54.3	20.4876	2	34	10.6	5438	45795	19.546	7.37	0	0.861	-2.3	-1	0.847	1	0	31
10838	63.6	2	0	0	74	156.3	60.4	24.724	1.2	23	47.9	27410	29803	12.124	4.96	0	1.088	-0.3	0.2	0.934	2	0	31
10839	55.5	1	1	1	93	175.3	82.9	26.9768	2	51	34.5	27239	51665	22.665	7.38	0	1.25	1	1.2	1.105	0	0	31
10840	71.1	2	0	0	95	147.6	56.9	26.118	1.2	16	39.5	22108	33865	14.268	6.55	0	0.889	-1.9	-0.6	0.874	1	0	31
10841	72.5	2	0	0	96	163.1	54.7	20.5627	1.2	15	33	17625	35735	14.404	5.41	0	0.787	-2.4	-2.2	0.685	3	0	31
10842	78.3	1	1	0	78	164.6	54.1	19.9681	1	24	17	8811	42900	17.552	6.48	0	0.703	-3.6	-3.8	0.473	3	0	31
10843	76.7	2	0	0	79	145.5	52	24.5628	1.2	14	40.6	20857	30567	12.413	5.86	0	0.757	-3	-3.5	0.523	3	0	31
10844	68.7	2	0	0	90	148.3	60	27.2815	1.5	22	45.7	26372	31298	13.378	6.08	0	0.854	-2.2	-1	0.798	1	0	31
10845	67.6	2	0	0	87	163	73.4	27.6262	1.5	28	42.8	31296	41799	18.807	7.08	0	0.868	-2	-0.7	0.832	0	0	31
10846	69.8	1	0	3	85	167.7	73.4	26.0994	2	40	32.6	23361	48244	20.723	7.37	0	1.294	1.4	0.1	0.981	1	0	31
10847	62.6	2	0	0	92	146.3	61.7	28.8268	2	22	45	26961	32913	13.372	6.25	0	1.149	-0.2	-0.5	0.856	0	0	31
10848	61.6	2	0	0	86	153	58.4	24.9477	1.5	24	35.5	19284	35387	14.267	6.03	0	1.166	0.5	-0.1	0.9	0	0	31
10849	71	2	0	0	89	152	69.2	29.9515	1.2	21	45.6	30715	36598	14.905	6.45	0	1.045	-0.7	-1.1	0.782	0	0	31
10850	67.4	1	1	1	79	164.4	53.9	19.9428	2	32	18.8	9680	41786	17.06	6.31	0	1.115	-0.1	0.1	0.981	0	0	31
10851	59	2	0	0	74	145.1	51.8	24.6034	2	28	36.2	17884	31513	12.835	6.1	0	0.89	-1.9	-1.6	0.724	0	0	31
10852	53.1	2	0	0	84	154.6	64.3	26.9025	1.5	30	38.1	23968	38887	17.45	7.3	0	1.113	0	0.3	0.957	0	0	31
10853	60.6	1	1	0	85	159.6	57.2	22.4559	1.5	38	21.6	11965	43438	18.126	7.12	0	0.921	-1.7	-0.7	0.88	4	0	31
10854	71.1	2	0	1	74	153	56	23.9224	1.2	22	36.8	18986	32618	13.993	5.82	0	0.983	-0.7	-1.5	0.729	3	0	31
10855	51.2	2	0	0	76	161.6	53.5	20.4867	2	29	32.4	16704	34912	14.581	5.58	0	1.174	0.5	0.7	0.999	0	0	31
10856	68.4	2	0	1	74	150.7	47.4	20.8714	2	23	28.7	13242	32923	13.706	6.04	0	0.809	-2.5	-1.8	0.728	2	0	31
10857	76.6	1	3	1	84	155.2	59.8	24.8266	1	30	23	13274	44435	20.705	8.6	0	1.158	0.2	1.1	1.096	2	0	31
10858	71.6	1	0	0	91	167.5	58.8	20.9579	1.5	32	19.2	10840	45615	19.826	7.07	0	1.179	0.5	-1.1	0.835	1	0	31
10859	50	2	0	1	82	163.3	65.5	24.5623	2	33	31	19407	43185	19.722	7.4	0	1.055	-0.5	-0.3	0.92	0	0	31
10860	83.6	2	0	0	92	160.4	65.8	25.5751	1	20	40	26104	39161	17.728	6.89	-4	1.058	-0.5	-0.9	0.813	2	0	31
10861	58.8	1	0	0	86	163.3	68.5	25.6873	1.5	40	28.1	17593	44972	19.872	7.45	0	1.331	1.7	1.7	1.168	1	0	31
10862	59.7	1	1	3	100	172.7	89.2	29.9075	2	43	28.4	24824	62537	26.253	8.8	0	1.143	0.2	-0.4	0.92	1	0	31
10863	61.4	1	0	3	91	161.1	73.9	28.4743	3	30	22.1	15788	55767	24.281	9.36	0	0.963	-1.3	-1.2	0.822	1	0	31
10864	58.1	2	0	1	76.5	160.2	56.5	22.0152	1.2	22	33.9	18336	35677	14.931	5.82	0	1.01	-0.8	-0.9	0.807	1	0	31
10865	59.3	1	0	3	89	167.3	72.5	25.9028	2	40	25.4	17409	51194	23.926	8.55	0	1.075	0.3	0.5	1.021	0	0	31
10866	72	1	3	1	86	156.2	63.6	26.0672	3	28	24.6	15009	45898	20.101	8.24	0	0.766	-2.9	-1.4	0.798	1	0	31
10867	64.8	2	0	0	76	155.1	54.9	22.8217	1.2	19	32.7	17584	36205	15.221	6.33	0	0.78	-2.5	-3.1	0.568	0	0	31
10868	73.6	1	0	0	91	164	70.1	26.0634	1.2	33	27.2	18344	48973	21.254	7.9	0	0.908	-1.6	-1	0.84	0	0	31
10869	51.6	1	0	1	94	172.3	81.4	27.4191	2	41	30.9	23071	51531	22.301	7.51	0	1.474	3.1	0	0.966	0	0	31
10870	51.8	2	0	1	78.5	153.4	52.1	22.1405	2	22	37.2	19088	32292	13.983	5.94	0	1.04	-0.6	-0.3	0.917	1	0	31
10871	77.5	2	0	0	84	143.6	50.3	24.3927	1.5	16	33.4	16595	33145	12.812	6.21	0	1.107	-0.8	-1.5	0.733	3	0	31
10872	78.1	2	0	0	111	146.8	69.8	32.3894	1.2	15	40.4	27420	40516	16.427	7.62	0	0.789	-2.6	-2.4	0.657	4	0	31
10873	71.4	1	1	3	78	173.1	72.9	24.3295	1.5	46	25.1	17583	52466	23.772	7.93	0	1.691	4.8	1.7	1.164	1	0	33
10874	68.8	2	0	0	93.5	150.1	56	24.8557	3	22	36.9	20173	34438	14.499	6.44	0	0.872	-2	-1.3	0.794	4	0	31
10875	61.4	2	0	0	89	144.5	56.4	27.0112	1.5	25	35.5	19646	35770	16.1	7.71	0	0.972	-1.2	-0.9	0.801	2	0	31
10876	55.4	2	0	1	74.5	152	57	24.6711	2	25	37.9	21440	35124	15.084	6.53	0	1.319	1.7	-0.2	0.888	3	0	31
10877	60.6	2	0	0	77	150.1	66.1	29.3386	1.2	25	41.1	26434	37942	16.716	7.42	0	1.086	0.5	-0.2	0.886	2	0	31
10878	51.4	2	0	0	70.5	154.8	43.5	18.153	1.5	15	30.3	13081	30098	13.201	5.51	0	0.8	-2.6	-1.4	0.745	1	0	31
10879	79	2	0	0	79	143.2	50.8	24.7729	1	18	31.3	15443	33879	13.322	6.5	0	0.747	-3.2	-2.3	0.643	2	0	31
10880	66.1	2	0	0	96	160.6	56.2	21.7894	1.5	19	39.5	22365	34206	14.213	5.51	0	0.917	-1.6	-1.6	0.76	3	0	31
10881	54.6	1	0	0	98	158.5	86	34.2326	1.5	39	37.8	31510	51956	22.075	8.79	0	1.188	0.5	0.5	1.026	0	0	31
10882	71.6	1	0	0	90.5	158.9	63.4	25.1097	0.6	25	25.6	15720	45620	19.712	7.81	0	0.902	-1.8	-0.8	0.866	2	0	31
10883	59.2	2	0	0	91	156.5	69.6	28.4172	1.5	24	46	31079	36492	15.514	6.33	0	1.151	0.3	-0.8	0.824	1	0	31
10884	62.2	2	0	0	80	151	51.2	22.4552	1.5	25	29.2	14678	35623	14.867	6.44	0	0.943	-1.4	-1	0.794	2	0	31
10885	55.7	2	0	3	80	166.2	62.6	22.6627	3	22	31.9	19660	41936	18.052	6.54	0	1.229	1.2	-0.1	0.906	0	0	31
10886	57.4	2	0	0	94.5	157.5	70.2	28.2993	1.5	29	49.3	34218	35201	17.049	6.87	0	0.939	-1.4	-0.7	0.866	0	0	31
10887	58.9	2	0	1	68	156.4	48.3	19.7457	2	30	24.2	11368	35625	14.206	5.81	0	0.982	-1.1	-1.4	0.745	0	0	31
10888	51.8	2	0	0	80	162.6	68.8	26.0224	1.5	28	34.9	23635	44050	20.184	7.63	0	1.373	2.7	2.5	1.216	1	0	31
10889	64	2	0	0	90	158.2	73	29.1682	1	21	43.8	31387	40220	15.401	6.15	0	1.036	-0.6	-0.4	0.868	2	0	31
10890	63	2	0	0	74	145	46.6	22.1641	2	18	44.8	20939	25834	10.26	4.88	0	0.82	-2.4	-2.5	0.61	1	0	31
10891	59.7	2	0	0	76	167	57.1	20.474	2	26	37.2	20669	34864	15.613	5.6	0	1.037	-0.6	-1.5	0.762	0	0	31
10892	56.3	2	0	0	89	155.1	65.2	27.1034	2	21	37.4	24017	40274	18.254	7.59	0	1.115	0	0.1	0.925	1	0	31
10893	51	1	3	1	85	168.1	73.4	25.9753	3	52	19.7	13937	56849	26.847	9.5	0	1.149	0.2	-1.2	0.824	0	0	31
10894	62.3	1	3	3	76	173.8	54	17.877	1.2	27	14.3	7693	46246	18.865	6.25	0	0.776	-3	-3	0.582	3	0	31
10895	50.3	2	0	0	85	153.8	63.7	26.9294	1.5	22	37.4	24082	40238	16.25	6.87	0	1.084	-0.2	0.3	0.95	0	0	31
10896	59.5	2	0	1	80	159.2	63.4	25.0152	2	29	36.5	22877	39874	16.843	6.65	0	1.243	1.2	-0.7	0.833	0	0	31
10897	51.6	2	0	0	74	150.7	47.6	20.9595	2	27	37.7	17601	29116	12.61	5.55	0	0.931	-1.5	-1.4	0.75	0	0	31
10898	59	2	0	0	75	152.8	46.2	19.7877	1.5	16	30.3	13061	30041	12.818	5.49	0	0.982	-1.1	-2.1	0.668	2	0	31
10899	56.9	2	0	0	97	156	68.6	28.1887	2	25	46.7	30869	35259	14.726	6.05	0	1.07	-0.3	-0.7	0.835	1	0	31
10900	62	2	0	0	76	156.2	54.1	22.1735	3	14	38.2	20172	32615	13.604	5.58	0	0.902	-1.7	-1.4	0.75	2	0	31
10901	52.6	2	0	0	91	157	72	29.2101	1.5	30	33.9	24149	47182	20.09	8.15	0	1.093	-0.6	0.6	0.985	3	0	31
10902	52.8	1	3	1	81	163	70.3	26.4594	2	48	22.7	15772	53754	25.312	9.53	0	1.006	-1	-0.4	0.91	1	0	31
10903	50.6	2	0	0	74	150.4	52.7	23.2978	2	30	27.6	14530	38076	16.829	7.44	0	1.254	1.2	0.5	0.976	0	0	31
10904	53.2	1	0	0	88	163.3	69.2	25.9498	2	39	26.5	18112	50184	22.981	8.62	0	1.159	0.2	1.6	1.152	0	0	31
10905	53.5	2	0	0	83	151.8	60.5	26.255	2	19	37.9	23322	38236	16.441	7.13	0	1.145	0.3	-0.8	0.821	0	0	31
10906	50	2	0	0	70	150.9	46	20.2013	2	21	25.5	11556	33835	15.314	6.73	0	1.369	2.1	1	1.077	0	0	31
10907	53.1	1	3	3	86	163.1	76.3	28.6825	2	52	23.2	17703	58656	26.606	9.93	0	1.391	2.2	1	1.086	0	0	31
10908	60.6	1	0	3	75	157.1	50.6	20.5021	2	41	10	5092	45746	19.857	8.05	0	0.986	-1.3	-1.7	0.76	3	0	31
10909	54.7	1	0	0	98	170.8	85	29.1369	2	34	30.7	26164	59171	26.302	9.02	0	1.31	1.4	0.7	1.052	1	0	31
10910	50.2	1	1	1	82	166.1	62.3	22.5813	1.5	44	14.8	9156	52643	22.934	8.31	0	1.002	-1.1	0.9	1.073	1	0	31
10911	52.2	2	0	0	103	161.8	90.3	34.493	1.5	29	37	32583	55518	20.563	7.85	0	1.114	0	1.2	1.063	0	0	31
10912	55.8	1	1	1	83	171.7	65	22.0482	2	42	22.6	14749	50392	22.664	7.69	0	0.98	-0.2	-0.8	0.863	0	0	31
10913	57.8	2	0	0	77	157.8	55.7	22.3687	1.5	26	36.7	19156	33065	13.897	5.58	0	0.903	-1.7	-1.2	0.768	0	0	31
10914	61.1	1	0	0	86.5	169.3	68.4	23.8639	1.5	37	23.9	15633	49714	22.663	7.91	0	0.796	-2.8	-1.4	0.792	0	0	31
10915	56.4	2	0	1	84	146.6	61.6	28.6624	1	20	35.8	21685	38827	17.875	8.32	0	0.89	-1.9	-1.9	0.711	0	0	31
10916	61.6	2	0	1	78	154.8	52	21.7001	2	21	35.4	17218	31431	13.667	5.7	0	1.048	-0.7	-0.9	0.843	0	0	31
10917	60.8	2	0	1	73	147.7	47.3	21.682	2	20	37.2	17062	28746	10.609	4.86	0	0.962	-1.2	-1	0.798	0	0	31
10918	58.7	2	0	1	87	148.4	53.8	24.4295	1.2	27	32.8	17299	35500	15.013	6.82	0	0.935	-1.5	-0.8	0.854	1	0	31
10919	55.1	2	1	0	70	160	58	22.6562	2	26	26.8	13238	36122	15.805	6.17	0	0.978	-1.1	-0.5	0.897	1	0	31
10920	56	2	0	0	76	153.2	51.4	21.9001	1.5	21	34.3	17358	33230	14.598	6.22	0	0.845	-2.2	-1.9	0.722	0	0	31
10921	53.4	1	1	1	89	161.3	63.6	24.4449	2	38	28.9	18078	44402	19.619	7.36	0	0.919	-1.6	-0.8	0.866	1	0	31
10922	59	2	0	1	85	152.4	61.8	26.6084	3	28	30.8	18936	42608	17.424	7.5	0	1.023	-0.7	0.2	0.941	0	0	31
10923	58.2	1	1	0	76.5	161.7	57.3	21.9147	2	37	6.7	3745	51781	22.623	8.65	0	0.89	-2	-0.2	0.945	0	0	31
10924	66.6	2	0	0	70	144.6	45	21.5217	2	24	27.5	12582	33164	13.825	6.61	0	0.75	-3	-2.2	0.683	2	0	31
10925	50.3	2	0	1	64	159.7	51	19.9968	2	20	35.1	18023	33327	13.349	5.23	0	1.137	0.2	-0.7	0.833	0	0	31
10926	58.6	1	3	1	84.5	163.7	71.9	26.8307	2	35	27.5	18988	49950	23.459	8.75	0	1.061	-0.6	0.2	0.991	0	0	31
10927	51	1	0	1	74	165	53	19.4674	3	42	13.1	6838	45358	19.79	7.26722	0	1.017	-1	-0.9	0.856	1	0	31
10928	59.4	2	0	0	73.4	160.4	50.7	19.706	2	22	33.6	16694	33063	13.77	5.3525	0	1.173	0.8	0.9	1.068	0	0	31
10929	60	2	0	1	88	151.6	60	26.1068	2	25	41.1	24249	34739	15.26	6.63764	0	1.067	-0.4	-0.4	0.87	0	0	31
10930	57.1	2	0	1	70	149.4	47.3	21.1914	2	30	28	12810	32881	14.27	6.39237	0	1.094	-0.2	0.1	0.969	0	0	31
10931	67	2	0	0	97	157.7	66.7	26.8202	0.86	26	38.6	28262	44933	19.87	7.99138	-0.5	1.471	2.8	-0.3	0.874	2	0	31
10932	63	1	0	0	79	172.2	63.7	21.4819	3	39	19.6	11726	48251	22.81	7.69201	0	1.241	1.2	-0.2	0.941	0	0	31
10933	55.8	1	0	1	91	172.6	81.1	27.2232	3	43	32.3	25561	53640	25.3	8.49324	0	1.021	-0.6	0.1	0.975	0	0	31
10934	57	2	0	0	84.5	159.3	59.6	23.4863	2	30	41.8	24566	34223	15.34	6.04339	0	0.993	-1	-1.5	0.733	1	0	31
10935	52	1	1	1	117.5	164.8	103.9	38.2561	1.5	14	38.3	38740	62387	25.44	9.36521	0	0.952	-1.6	-0.5	0.901	5	0	31
10936	50.7	1	1	3	88	173.3	78.2	26.0381	2	34	31.6	24183	52401	23.75	7.90833	0	0.96	-1.4	-2	0.709	2	0	31
10937	58.2	1	3	1	87	155.6	61.6	25.4426	1.5	36	22.8	13898	47013	19.78	8.17054	0	0.911	-1.8	-0.6	0.892	2	0	31
10938	56.5	2	0	0	75	160	53.2	20.7812	2	21	38.1	19647	31980	12.72	4.96914	0	0.928	-1.5	-2.5	0.613	2	0	31
10939	57.1	2	0	1	72	150	57	25.3333	3	23	40.1	22525	33616	14.7	6.53378	0	1.034	-0.4	0.3	0.988	0	0	31
10940	75.6	1	1	0	87	154.8	55.9	23.3276	1.5	30	21	11255	42376	16.9	7.05044	0	0.813	-2.4	-2.1	0.707	0	0	30
10941	61.1	2	0	1	90.5	145	52.8	25.113	3	20	36	18748	33289	13.94	6.6302	0	0.759	-2.9	-1.9	0.682	2	0	30
10942	53.8	1	1	1	92	171.7	76.7	26.0169	3	56	28.5	21160	53156	24.3	8.3019	0	0.934	-1.6	-1.4	0.792	0	0	30
10943	54	2	0	1	91	157.7	74.9	30.1175	1.5	21	49.8	35702	36003	14.97	6.01987	0	1.086	-0.2	-1.3	0.79	0	0	30
10944	61.6	2	0	0	86	157.1	57.8	23.4194	2	27	36.7	21699	37400	15.86	6.42574	0	0.834	-2.3	-1.4	0.784	1	0	30
10945	53.9	1	0	0	94	165.1	79	28.9823	2	48	26.8	20351	55480	26.56	9.74466	0	0.978	-1.4	-0.6	0.887	0	0	30
10946	56.4	1	1	1	94	176.4	82.2	26.4165	3	50	28.8	22552	55651	24.93	8.01267	0	1.521	3.2	-0.2	0.945	1	0	30
10947	61.8	1	0	1	88	171.7	75.8	25.7116	3	57	27.9	19973	51619	23.24	7.88375	0	0.998	-1.1	0.1	0.972	0	0	30
10948	63.7	1	0	1	80	162	53.7	20.4618	1.5	27	24.9	12595	37950	16.64	6.33935	0	0.83	-2.5	-1.2	0.81	1	0	30
10949	62.8	1	0	1	96	160	66.4	25.9375	2	43	27	17110	46273	20.27	7.88914	0	1.106	-0.1	-1	0.848	0	0	30
10950	54.4	2	0	1	85	142.5	50.1	24.6722	1.5	22	35.5	17462	31707	12.41	6.10945	0	0.878	-2	-1.7	0.712	0	0	30
10951	72.8	2	0	0	76.5	160.6	60.4	23.4178	1.5	13	35.1	20601	38140	15.3	5.93354	0	1.105	-0.5	-0.3	0.917	2	0	30
10952	76.7	2	0	0	102	149.1	65.4	29.4186	1	16	41.3	26391	37548	15.06	6.77483	0	0.819	-2.6	-2.9	0.596	2	0	30
10953	64.2	1	0	0	82	154.2	67	28.1777	2	40	23	15116	50741	22.95	9.65193	0	1.068	-0.4	-0.3	0.928	2	0	30
10954	74.9	1	1	1	84	149.1	54.7	24.6055	1.2	22	21.6	11196	40572	14.74	6.62999	0	0.907	-1.8	-2.3	0.691	3	0	30
10955	60.8	2	0	0	82	157.3	71.1	28.7351	1.5	24	45.4	30219	36327	15.64	6.31888	0	1.144	0.1	0	0.955	1	0	30
10956	61	2	0	0	73	149	50.6	22.7918	3	30	32.7	16471	33920	14.42	6.54738	0	0.87	-2	-1.6	0.727	2	0	30
10957	61	2	0	0	77	154	56.4	23.7814	2	26	35.9	19220	34292	14.61	6.16082	0	0.981	-0.8	-0.8	0.822	0	0	30
10958	81.4	2	0	0	95	135.6	40.9	22.2435	0.67	8	18.2	7290	32695	13.12	7.13642	0	0.751	-3	-3.7	0.492	2	0	30
10959	61.9	1	0	1	63	165.6	48.1	17.5398	2	34	9.7	4500	41748	18.77	6.8438	0	0.827	-2.2	-0.2	0.945	0	0	30
10960	61.1	2	0	0	72	155.7	54.2	22.3574	2	22	26.6	14017	38772	15.17	6.25596	0	1.073	-0.2	-1.8	0.699	0	0	30
10961	75.2	2	0	0	90	148.2	62.7	28.5477	0.98	26	39.7	23.467	35629	15.19	6.91474	0	0.834	-2.3	-1.8	0.697	3	0	30
10962	75.9	2	0	0	93	147.3	66	30.4185	0.86	12	35	22337	41417	14.11	6.50358	0	0.762	-2.9	-2.1	0.66	2	0	30
10963	55.9	2	0	0	92	142.7	68.2	33.4916	1.33	20	48	31250	33788	14.24	6.99101	0	1.023	-0.9	-0.8	0.819	0	0	30
10964	82.3	2	0	0	80	147.3	51.7	23.8279	1.2	15	29.3	14184	34195	13.47	6.20861	0	0.762	-2.9	-2.5	0.641	4	0	30
10965	76.6	2	0	0	96	161.8	73.6	28.1139	2	20	41.7	30416	42518	18.69	7.1381	0	1.022	-0.5	-0.6	0.839	4	0	30
10966	52	2	0	1	106	147.8	89.8	41.1081	1.5	22	56.7	48150	36764	13.66	6.25502	0	1.241	1.1	-0.3	0.879	2	0	30
10967	53.7	2	0	0	83	161.4	71.3	27.3705	2	30	44	30590	38922	16.48	6.32669	0	1.085	-0.2	-1.4	0.75	0	0	30
10968	64.3	1	0	0	91.5	162.2	69.6	26.455	1.69	34	28.1	18780	48164	20.56	7.81638	0	1.288	1.3	-0.2	0.945	3	0	30
10969	72.3	1	1	1	89	163.7	68.6	25.5992	2	30	25.3	17144	50621	22.72	8.47648	0	1.128	0	1.5	1.15	1	0	30
10970	54.6	2	0	0	71.5	148.6	51.6	23.3675	1.5	24	34.8	17457	32734	13.22	5.98543	0	0.97	-1.2	0.2	0.981	0	0	30
10971	53	1	0	1	101	163.5	94	35.1635	2	45	41	37977	54570	21.59	8.07639	0	1.356	1.9	1.7	1.168	1	0	30
10972	59.4	2	0	0	96	145.7	55.5	26.1441	1.5	22	36.8	20218	34659	13.64	6.4258	0	0.885	-1.9	-0.9	0.808	1	0	30
10973	63.9	2	0	0	83	156.2	58.1	23.813	1.2	19	40.7	22980	33528	14.17	5.80652	0	0.786	-2.7	-2.6	0.627	1	0	30
10974	63.1	2	0	0	76	152.8	57.4	24.5847	2	23	36.2	20004	35213	14.56	6.23612	0	1.245	1.1	-0.1	0.944	0	0	30
10975	69.6	1	0	1	84	161.2	63.3	24.3598	1.5	28	20.6	12973	49969	21.61	8.31543	0	1.182	0.4	-1.4	0.792	1	0	30
10976	77	1	0	0	85	164.6	56.6	20.8909	1.5	36	26.5	14697	40832	17.99	6.64042	0	1.199	0.4	-1.2	0.819	2	0	30
10977	70.8	2	0	0	84	157.9	55.6	22.3003	0.92	22	40	21855	32833	13.24	5.30915	0	0.865	-2.1	-1.3	0.789	2	0	30
10978	63.8	2	0	0	89	156.8	59.5	24.2005	2	22	40.6	23618	34526	14.83	6.03142	0	1.079	-0.3	-0.6	0.838	0	0	30
10979	67	1	0	0	92	162.1	68.6	26.1071	1.5	30	31.7	21175	45674	19.93	7.58323	0	1.068	-0.6	0.5	1.028	0	0	30
10980	61.6	1	1	1	84	158.2	65	25.9717	2	28.5	23.1	14784	49082	21.01	8.39365	0	1.144	0.2	-0.4	0.915	0	0	30
10981	67.7	1	3	3	81	160	52	20.3125	2	28	14.1	7135	43424	18.42	7.19688	0	1.127	0	-0.5	0.901	0	0	30
10982	65.7	2	0	0	90	154.7	65	27.1602	1.69	20	46.5	30112	34594	13.97	5.8386	0	1.083	-0.2	-0.5	0.899	1	0	30
10983	53.4	1	0	0	91	162	73.3	27.9302	2	35	30.9	22086	49439	22.2	8.45717	0	1.18	0.4	0.5	1.024	1	0	30
10984	54.5	2	0	0	90.5	157.4	68.7	27.7298	1.2	22	45.8	31013	36729	16.73	6.75244	0	1.026	-0.7	-0.4	0.872	1	0	30
10985	59.4	2	0	1	71.5	159.4	60.9	23.9685	1.5	25	41.9	25551	35415	15.88	6.24912	0	0.768	-2.9	-1.7	0.708	1	0	30
10986	50	2	0	0	82.5	158.1	63.2	25.2844	2.07	23	38.4	22959	36881	15.55	6.22737	0	1.067	-0.4	-0.4	0.861	0	0	30
10987	70.5	1	0	1	72	151.7	45.5	19.7715	1.08	30	24	10667	33718	13.98	6.07529	0	1.131	0	-0.8	0.856	2	0	30
10988	53.3	2	0	0	84	154.8	66.1	27.5841	1.61	18	32.2	20185	42547	17.52	7.31042	0	1.205	0.8	0.5	0.973	0	0	30
10989	70	2	0	0	98	155.9	61.2	25.1802	1.2	20	36.1	20918	37105	15.83	6.51106	0	0.757	-2.7	-2.6	0.626	0	0	30
10990	55.6	1	0	0	86	162.9	65.2	24.57	1.79	49	21.9	13538	48260	22.07	8.31763	0	1.012	-1	-1.2	0.826	0	0	30
10991	69.7	1	0	1	99	169.3	81.5	28.4344	2	38	29.4	23482	56415	26.16	9.12691	0	1.274	1.3	-0.1	0.947	0	0	30
10992	67.8	2	0	0	82	149.3	59.6	26.7379	1.2	14	46.2	27224	31677	12.91	5.7935	0	1.257	1.2	-0.2	0.894	0	0	30
10993	67.8	2	0	0	102	162.1	76.9	29.2658	1.2	26	37.4	27735	46482	20.99	7.98739	0	0.807	-2.3	-1.3	0.787	1	0	30
10994	70.9	2	0	0	88	142.5	54.8	26.9868	1.2	17	40.9	21660	31360	12.26	6.03903	0	0.707	-3.4	-2.3	0.668	2	0	30
10995	76	2	0	1	77	154.8	56.5	23.578	1.2	14	30.7	16920	38191	16.86	7.03709	0	1.075	-0.4	-0.9	0.843	0	0	30
10996	70.6	2	0	0	80	151.8	59	25.604	2	19	38	22221	36256	15.25	6.61929	-1.5	0.932	-1.5	-1.4	0.75	1	0	30
10997	54.3	1	1	1	76	160.1	63.7	24.8517	2	41	22.2	13770	48195	21.93	8.55415	0	1.022	-0.6	0.7	1.056	1	0	30
10998	53.2	2	0	0	85	159.7	69.2	27.1329	1.2	25	41	27097	38922	16.26	6.37545	0	1.42	2.7	1.2	1.053	0	0	30
10999	52.8	2	0	0	87	160.8	67	25.9121	2	17	44.3	28939	36452	15.36	5.94161	0	1.075	-0.5	0.5	0.975	0	0	30
11000	52.1	2	0	0	80	159.5	65	25.5501	3	27	36.2	23437	41327	16.8	6.60332	0	1.175	0.5	-0.2	0.936	0	0	30
11001	53.7	2	0	0	90	162.8	65.3	24.6379	1.73	27	41.8	26354	36667	16.56	6.24777	0	1.075	-0.2	-0.1	0.899	0	0	30
11002	50	1	0	3	92	170.7	79.1	27.1462	2	40	23.6	18008	58191	25.59	8.78048	0	1.134	0	-0.4	0.92	0	0	30
11003	55.9	1	1	0	94	155.5	64.5	26.6747	1.85	32	28.7	18326	45595	19.08	7.89198	0	0.998	-1.1	-0.8	0.873	0	0	30
11004	61.7	2	0	0	66.5	146	44.2	20.7356	2	26	35.9	15366	27451	11.2	5.25521	0	0.874	-1.7	-1.8	0.726	2	0	30
11005	58.1	2	0	0	69.5	149	59.5	26.8006	1.5	22	43.9	15616	32765	13.73	6.18576	0	1.007	-0.9	-0.5	0.852	0	0	30
11006	62.3	2	0	1	101	148	68.9	31.4554	1.2	30	51.7	34771	32538	12.3	5.6145	0	1.139	0.2	0.4	0.964	0	0	30
11007	73	2	0	0	87	144.1	52	25.0424	1.2	17	43.8	22382	28678	12.09	5.82235	0	0.763	-3	-2.1	0.661	0	0	30
11008	70	2	0	0	85	156	57.8	23.7508	1.5	20	35.6	20797	37565	16.82	6.98176	0	0.996	-1	-0.2	0.93	1	0	30
11009	61	2	0	0	82	145.9	51	23.9585	1.5	22	33	16232	3288	12.79	6.00701	0	1.028	-0.8	-1	0.832	0	0	30
11010	62.5	2	0	0	67	149.2	47.2	21.2033	1.5	25	31.7	14859	32014	13.09	5.87854	0	0.858	-2.1	-1.5	0.74	0	0	30
11011	74.3	2	0	0	74	144.7	59.9	28.6081	1.2	20	46.1	27360	32036	13.55	6.4705	0	0.905	-1.7	-1	0.794	0	0	30
11012	57	1	1	0	80	167.2	68.8	24.6102	2	40	28.3	18684	47282	18.82	6.73312	0	1.195	0.5	1	1.084	0	0	30
11013	56.5	2	0	1	80	164.4	57.8	21.3857	2	28	32.5	18768	38980	17.18	6.358	0	1.143	0.3	-0.5	0.896	0	0	30
11014	63.3	2	0	0	83	146	54	25.3331	1.5	17	35.7	19681	35504	14.63	6.77125	0	0.747	-3	-2.4	0.63	0	0	29
11015	52.7	2	0	0	77	159.5	59.8	23.5061	2	26	36.5	21078	36715	15.63	6.14381	0	1.004	-0.9	0.4	0.998	1	0	29
11016	67.9	1	3	3	79.5	155.8	66.7	27.4784	2	35	28.9	18894	46403	20.36	8.38605	0	0.989	-1.2	-0.3	0.931	0	0	29
11017	57.6	1	1	1	93	172.4	73.5	24.7294	1.5	44	24.5	17820	54861	25.43	8.55703	0	1.049	-0.6	-0.2	0.943	0	0	29
11018	64.9	1	0	0	85	165.3	71.4	26.1308	2	46	20.2	13734	54235	25.63	9.3811	0	0.971	-1.5	0.6	1.041	2	0	29
11019	65.7	1	0	0	91	162	70.3	26.7871	1.5	44	29.2	20302	49215	21.59	8.22702	0	1.045	-0.7	-0.1	0.95	1	0	29
11020	68.8	2	0	0	85	148.5	51.5	23.3536	1	20	35.4	17662	32270	13.38	6.06605	0	0.776	-2.8	-2.7	0.596	2	0	29
11021	57.4	1	0	0	80	158.6	60.8	24.1711	3	39	27.4	16067	42605	18.81	7.47636	0	1.071	-0.5	-0.4	0.915	0	0	29
11022	72.6	2	0	0	89	156.3	65.9	26.9754	1.5	13	40.7	27042	39.33	15.36	6.28866	0	0.784	-2.7	-1.8	0.716	3	0	29
11023	51.2	2	0	1	76.5	156.7	60.8	24.7609	3	36	40.5	23626	34742	14.84	6.04442	0	1.062	-0.4	0.8	1.051	0	0	29
11024	63.4	2	0	0	88	143.1	56.2	27.4446	1.5	17	39.1	22368	34846	12.4	6.05637	0	0.773	-2.7	-2.1	0.65	0	0	29
11025	52.2	1	0	0	84	164.2	66.4	24.6276	3	41	24.7	16164	49281	22.55	8.36373	0	1.087	-0.4	-1.3	0.813	0	0	29
11026	50.9	1	0	0	83	163.4	71.3	26.7046	1.5	42	29.2	20022	48654	22.43	8.40164	0	1.073	-0.5	0	0.967	0	0	29
11027	62.8	2	0	0	76	151.3	66	28.8314	2	24	39.7	26694	40615	16.42	7.17203	-1	1.059	-0.4	-0.6	0.847	0	0	29
11028	66.5	1	0	0	73.5	159	59.2	23.4168	3	30	18.2	10291	46140	20.81	8.23306	0	1.192	0.5	1.3	1.134	0	0	29
11029	65.1	1	3	1	90	168.8	71	24.918	1.5	41	27.6	18994	49735	20.92	7.34169	0	1.17	0.4	-0.8	0.861	0	0	29
11030	77.8	2	0	0	87	150.1	67.4	29.9157	1.2	21	47.5	31568	34935	14.12	6.26808	0	0.936	-1.2	-1.5	0.734	0	0	29
11031	80.8	1	0	0	73	161	47.6	18.3635	1.5	27	14.7	6999	40456	17.22	6.64133	0	0.729	-3.4	-2.2	0.699	3	0	29
11032	64.2	1	0	0	95	162.1	75.5	28.733	2	40	37.9	27929	45723	20.11	11.5264	0	1.106	0.1	1.6	1.152	1	0	29
11033	63.3	2	0	0	80.5	158.9	62	24.5552	2	29	36.7	22391	38551	16.84	6.6707	0	0.893	-1.8	-1.2	0.81	0	0	29
11034	59.4	2	0	0	70	154.7	47.1	19.6807	2	26	28.5	13210	33192	13.83	5.77885	0	0.894	-1.8	-1.2	0.807	2	0	29
11035	76.6	1	0	0	91	163.4	67.7	25.3562	1.2	22	22.5	15042	51905	23.62	8.84509	0	0.934	-1.6	-2.8	0.629	3	0	29
11036	73.7	2	0	0	96	147.3	69.3	31.9395	1.2	24	38.4	26096	41928	16.92	7.79867	0	0.989	-0.8	-1.4	0.75	0	0	29
11037	51.8	2	0	0	63	153.3	42.2	17.9568	2	18	32.3	14601	30653	12.69	5.3998	0	0.99	-1	-1	0.826	4	0	29
11038	53.4	1	1	1	80.5	158.5	60.5	24.0822	2	38	21.6	13058	47468	20.09	7.9969	0	1.034	-0.8	-0.8	0.865	0	0	29
11039	50.8	2	0	0	71	149.1	47.2	21.2318	1.5	21	38.1	17411	28318	12.08	5.4348	0	0.91	-1.7	-2	0.698	2	0	29
11040	51.3	1	0	1	78	163.1	60.9	22.8934	2	43	13.8	8291	51921	23.06	8.6694	0	0.937	-1.6	-0.8	0.869	0	0	29
11041	78.1	1	0	3	90	162.2	62.6	23.7943	1.5	26	26.2	16004	44988	20.99	7.97755	0	1.272	1.1	-0.9	0.851	2	0	29
11042	63.3	1	0	1	98	164.1	80.4	29.8565	2	30	34.8	27005	50659	20.8	7.72481	0	1.361	1.8	0.6	1.032	0	0	29
11043	65.1	1	0	1	83	160.4	61.3	23.826	1.5	35	20.5	12346	47853	21.51	8.35932	0	1.055	-0.7	-0.5	0.906	0	0	29
11044	62.9	2	0	0	71	142.9	48.5	23.7507	1.5	23	28.6	13628	33979	14.08	6.89457	0	0.756	-3	-1.5	0.74	0	0	29
11045	59.3	1	1	1	91	159.1	69.5	27.4565	2	30	27	18678	50537	22.23	8.79158	0	0.942	-1.6	-1.1	0.829	0	0	29
11046	55.2	2	0	1	74	159.3	55.9	22.0283	2	25	33.7	18803	36927	16.05	6.32436	0	1.033	-0.7	1.1	1.052	0	0	29
11047	54.8	1	3	1	85.5	152.1	67.5	29.1773	2	37	22.6	15029	51511	22.08	9.54552	0	1.116	-0.2	0.9	1.085	0	0	29
11048	55.3	2	0	0	81	148.7	63.2	28.5822	2	24	40.8	25363	36840	16.41	7.42141	0	1.393	2.3	0.9	1.061	1	0	29
11049	58.7	2	0	0	93	155.7	78	32.1749	1.5	24	40.2	30590	45579	19.24	7.93524	0	0.975	-1.1	-1.1	0.781	1	0	29
11050	50.4	2	0	0	83	153.5	60.9	25.8464	1.5	31	35.1	20819	38578	17.02	7.2213	0	1.04	-0.6	-0.2	0.926	0	0	28
11051	55.3	2	0	1	80	157.1	64.4	26.0936	1.5	30	35.5	22632	41153	18.89	7.65222	0	0.956	-1.3	-0.6	0.843	0	0	28
11052	59.5	1	0	1	86	173.2	73.7	24.5681	3	46	25.1	17985	53737	24.39	8.12881	0	1.086	-0.1	0.5	1.026	1	0	28
11053	57.9	2	0	0	79	151.3	58	25.3367	2	25	28.7	16562	41073	16.7	7.29479	0	0.871	-2	-1.1	0.786	0	0	28
11054	60.8	2	0	0	98.5	155.2	77.5	32.175	1.5	28	45	33780	41221	17.45	7.24497	0	1.1	0	-0.6	0.848	0	0	28
11055	67.8	1	0	1	75.5	157.7	51.7	20.7887	1.5	23	12.4	6245	44090	18.9	7.59973	0	1.077	-0.4	-2.4	0.673	0	0	28
11056	56.9	1	0	0	94	159.1	75.2	29.7083	1.5	38	38.9	27790	43643	18.95	7.48435	0	1.203	0.6	-0.6	0.888	0	0	28
11057	53.9	2	0	0	78	153.6	56.2	23.8207	2	24	40.8	22176	32243	13.68	5.76994	0	1.217	1.1	0.6	0.991	0	0	28
11058	71.1	1	1	3	84.5	159.2	59.2	23.358	2	33	26.4	14809	41365	17.98	7.09381	0	1.226	0.9	-0.6	0.892	1	0	28
11059	57.3	1	0	1	95	167.5	72.6	25.8766	2	48	30.1	21302	49536	21.61	7.70167	0	0.961	-1.4	0.5	1.029	0	0	28
11060	56.1	1	1	1	93	179.1	85.1	26.5301	2	52	19.7	16397	66701	29.57	9.21725	0	1.24	1.2	0.7	1.046	0	0	28
11061	51.1	1	1	0	85	175.6	75.2	24.3876	3	50	16.9	12274	60345	27.47	8.9099	0	1.065	-0.6	-0.9	0.851	0	0	28
11062	50	2	0	0	75	160.7	61.5	23.8146	2	24	35.9	21541	38409	15.91	6.16043	0	1.106	0	-0.3	0.912	0	0	28
11063	55.3	1	3	1	80	164.1	65.8	24.4348	2	39	22.2	14270	49928	23.35	8.66915	0	1.005	-1	0	0.966	0	0	28
11064	53.4	1	1	1	80	170.4	56.1	19.3207	2	32	16.6	9246	46428	19.82	6.82666	0	1.091	-0.3	0	0.963	0	0	28
11065	59.3	2	0	0	88	156.8	69.2	28.1458	1.5	26	43.4	29837	38939	16.43	6.6826	0	1.035	-0.6	-1.2	0.768	0	0	28
11066	76.1	2	0	1	86	150.8	48.2	21.1955	2	22	29.5	13944	33280	14.37	6.31952	0	0.765	-2.9	-2.9	0.567	2	0	28
11067	68.4	1	1	1	78	156.3	55.1	22.5545	1.5	41	25.5	13541	39644	17.32	7.08973	-1	1.183	0.4	-0.4	0.914	2	0	28
11068	55.7	1	0	1	92.5	163.3	72.7	27.2623	1.2	25	27.7	19616	51269	22.95	8.60468	0	1.175	0.5	-0.2	0.934	0	0	28
11069	51.9	1	1	3	81	165.1	61.3	22.4888	2	26	16.7	10288	51333	21.25	7.79697	0	0.998	-1.1	-1	0.843	0	0	28
11070	57.3	1	0	1	99	166.6	86.9	31.309	2	40	22.4	19455	67312	31.01	11.1736	0	1.527	3.3	1.3	1.118	2	0	28
11071	61.7	1	0	0	91	173.2	79.4	26.4682	2	48	27.5	21351	56327	24.55	8.18215	0	1.517	3.2	0.8	1.064	2	0	28
11072	57.6	2	0	1	79	149.4	51.1	22.8939	1.5	16	40.2	20122	29953	12.04	5.39283	0	1.121	0.1	-0.3	0.918	0	0	28
11073	60.1	2	0	0	96.5	155.2	75	31.1371	2	27	45.4	33936	40767	16.51	6.85265	0	1.132	0.2	-0.3	0.917	0	0	28
11074	60	1	1	3	83	161	62	23.9188	1.5	30	22.2	13698	48076	20.07	7.74083	0	1.01	-1	-0.7	0.875	0	0	28
11075	78	2	0	0	85	154.6	53.2	22.2583	1.5	19	38	19904	32491	13.12	5.49053	0	0.976	-0.9	-0.8	0.816	2	0	28
11076	76.3	2	0	0	94	149.2	56.3	25.2913	1.2	15	38.7	21839	34641	12.7	5.70379	0	0.701	-3.3	-2.4	0.631	3	0	28
11077	63.9	2	0	0	96.5	153.9	82.8	34.9585	1.2	25	48.3	40191	43017	18.02	7.60855	0	1.083	0	-1.3	0.761	1	0	28
11078	62.2	1	3	1	83	165	65.7	24.1322	2	48	24.6	15865	48637	22.07	8.10615	0	1.087	-0.4	0	0.966	1	0	28
11079	61.5	1	1	1	87	166.6	70.8	25.5084	2	38	24.7	17218	52398	23.18	8.34968	0	0.927	-1.7	-1	0.83	0	1	17
11080	56.1	1	0	0	93	166.8	79.8	28.6821	2	46	28.4	22615	56960	26	9.3436	0	0.833	-2.5	-1.1	0.829	0	0	28
11081	52.8	2	0	0	68	153.4	53.5	22.7354	1.5	24	40.8	21727	31590	13.58	5.77225	0	1.031	-0.7	-0.7	0.871	1	0	28
11082	59	2	0	1	79	155.6	58.6	24.2035	1.5	30	34.4	20169	38439	15.07	6.226	0	1.007	-0.9	-1.2	0.804	1	0	28
11083	70.3	1	0	3	72	159.9	50.9	19.9077	1.5	31	17.7	8739	40632	17.22	6.73302	0	0.918	-1.5	-0.3	0.925	0	0	28
11084	62.9	2	0	0	82.5	148.7	57.8	26.14	1.2	19	33.2	18536	37358	16.28	7.36217	0	1.032	-0.7	-1.1	0.787	0	0	28
11085	54.3	2	0	0	93.5	159	56	22.151	2	22	32.7	18390	37856	15.35	6.06978	0	0.908	-1.7	-0.1	0.947	0	0	28
11086	58.8	1	0	1	90	162.8	70.9	26.7508	2	46	31.2	21873	48134	22.34	8.42784	0	1.179	0.5	0.9	1.075	0	0	28
11087	52.4	2	0	0	78	154	65	27.4077	2	21	41.7	27201	37957	16.03	6.75746	0	1.1	-0.1	-0.2	0.934	0	0	28
11088	55.2	1	1	1	83	163	72	27.0993	2	43	24.3	17155	53565	23.97	9.02179	0	1.162	0.3	0.3	1.011	0	0	28
11089	74.8	1	0	0	93.5	171	75.1	25.6831	1.5	34	29.2	21672	52459	23.69	8.10027	0	0.862	-2.1	0.3	1.004	2	0	28
11090	73.5	2	0	0	96.5	160	74.1	28.9453	1.2	25	37.4	26819	44862	16.99	6.63672	0	1.013	-0.8	-1.9	0.724	0	0	28
11091	60.5	2	0	1	80.5	157.6	63.7	25.6464	1.5	25	38.8	24227	38167	16.8	6.76269	0	1.321	1.7	-0.3	0.916	0	0	28
11092	63.4	2	0	0	80	156.7	59.2	24.1093	1	24	35.6	20593	37319	15.44	6.28714	0	1.015	-0.8	-0.5	0.854	0	0	28
11093	50.2	2	0	1	65	161.3	51.3	19.7174	2	27	21.8	11141	39931	17.93	6.88993	0	0.845	-2.2	-1.6	0.757	0	0	28
11094	52.2	2	0	0	69	151.6	49.7	21.6251	2	19	32.8	16092	32939	13.87	6.03545	0	1.145	0.3	-0.6	0.84	0	0	28
11095	53.1	2	0	1	76	154.9	54.9	22.8807	1.5	24	38.5	20303	32464	13.32	5.55055	0	1.099	-0.1	0.6	0.985	1	0	28
11096	58.4	1	1	1	91	164.8	69	25.4059	2	40	20	13536	54214	23.7	8.72564	0	0.946	-1.3	-1	0.842	2	0	28
11097	59.2	1	3	1	89	173.8	70.9	23.4718	2	34	29.5	20878	49973	22.02	7.29116	0	0.894	-2	0.7	1.053	1	0	28
11098	59.9	1	1	3	76	166.6	59.3	21.3651	2	40	14.4	8331	49705	22.04	7.93931	0	0.998	-1.1	-0.4	0.913	0	0	28
11099	55.7	2	0	0	57.5	156.2	41.8	17.1322	1.5	24	17	7094	34549	13.98	5.73069	0	0.938	-1.4	-2	0.7	2	0	28
11100	64.9	1	0	1	87	169.3	64	22.3288	2	27	17.3	10968	52594	23.55	8.21457	0	0.97	-1.3	-0.5	0.908	0	0	28
11101	51	1	0	0	84	168.1	68.6	24.2766	2	36	27.2	18829	50368	21.89	7.75475	0	0.915	-1.8	-0.4	0.912	0	0	28
11102	59	1	1	1	90	167.4	74.3	26.5142	2	39	27.5	19823	52256	24.05	8.58124	0	1.08	-0.4	-1	0.849	0	0	28
11103	60.7	2	0	0	84	154.7	72.2	30.1687	1.5	32	46.9	32725	37003	17.17	7.17489	0	1.097	-0.1	0.2	0.945	0	0	28
11104	84.8	1	0	3	86	160	63.3	24.7266	1.2	25	26.9	16621	45102	19.57	7.64336	0	1.258	1.2	-1.1	0.832	2	0	28
11105	56.6	1	3	3	89	171.7	79.5	26.9666	1.5	39	32.9	25874	52702	23.74	8.05369	0	1.105	-0.2	-0.9	0.86	1	0	28
11106	75.4	2	0	0	101	149	64.6	29.0978	0.22	11	44.8	28225	34809	15.33	6.89404	0	0.873	-2	-2.6	0.608	0	0	28
11107	80.7	1	3	1	87	162.5	60	22.7219	1.5	24	22.6	13339	45633	20.02	7.58154	0	0.904	-2	-0.8	0.863	2	0	28
11108	51.3	2	0	0	66	145.2	43	20.3955	2	23	27.8	11968	31119	12.22	5.79613	0	0.816	-2.5	-2.1	0.691	0	0	28
11109	50	1	0	0	86.5	164.5	75.6	27.9377	2	50	29	21543	52846	24.86	9.1858	0	1.208	0.6	1	1.082	0	0	28
11110	57.3	2	0	0	89	156.6	74	30.1751	1.5	29	39	28688	44917	19.69	8.02861	0	0.978	-1.1	-0.1	0.899	0	0	28
11111	57.5	1	1	0	97	156.8	71.1	28.9186	2	40	31.4	21803	47568	20.63	8.38965	0	1.118	0	-0.3	0.925	0	0	28
11112	57.2	1	0	1	81	173.2	67.9	22.6347	3	45	20	13486	53922	24.48	8.15915	0	1.243	1.1	0.8	1.065	0	0	28
11113	56.7	2	0	0	71	159.9	57	22.2935	2	39	28.7	16072	39992	18.17	7.10615	0	0.948	-1.4	0	0.959	0	0	28
11114	50.6	2	0	0	82.5	159.7	58	22.7415	3	30	35.4	20059	36529	15.23	5.97041	0	1.109	0	-1.5	0.771	0	0	28
11115	63.3	1	1	0	103	181.6	90.2	27.3511	2	42	24.9	22059	66683	29.62	8.98008	0	1.152	0.3	1	1.09	0	0	27
11116	54.9	2	0	0	75	149.3	49.4	22.1619	1.5	24	40.4	19364	28623	12.1	5.42922	0	1.106	0	-0.2	0.926	0	0	27
11117	57.4	1	0	1	82	165.3	71.2	26.0576	2	39	20.9	14388	54520	24.59	9.00012	0	1.527	3.3	2	1.208	0	0	27
11118	87.7	2	0	0	88	148.7	54.7	24.738	0.86	15	39.6	21518	32780	11.41	5.16198	-7	1.007	-0.9	-2.3	0.642	3	0	27
11119	50.9	2	0	0	77	159.4	55.6	21.8826	2	28	38.4	21216	34046	15.14	5.95709	0	1.257	1.2	0.7	1.001	1	0	27
11120	53.8	1	0	0	82	164.2	59.6	22.1055	3	42	11.7	6808	51556	23.75	8.80733	0	1.136	0	1.4	1.144	0	0	27
11121	50	2	1	0	84	152.7	67.7	29.0342	1.5	27	34.5	22718	43044	16.55	7.09645	0	0.823	-2.4	-1.5	0.737	1	0	27
11122	61	2	0	1	69.5	155.3	57.9	24.0069	2	23	38	21829	35683	14.99	6.21442	0	1.154	0.4	0.5	0.971	0	0	27
11123	52.2	2	0	0	86	162.8	65.6	24.7511	1.5	32	38.2	24946	40339	17.21	6.49453	0	0.934	-1.4	-2.5	0.641	1	0	27
11124	59.1	2	0	1	80	156.4	59.1	24.1609	1.2	30	36.2	21124	37187	15.98	6.53081	0	0.928	-1.5	-1.4	0.786	0	0	27
11125	55.38	2	1	0	78	156.5	59.2	24.1709	1.5	28	36.1	20706	36728	15.21	6.12334	0	1.131	0.2	0	0.917	2	0	27
11126	65.3	2	0	0	81	159.9	67.8	26.5175	1.5	15	43.8	29485	37889	17.68	6.9145	0	1.107	0	-1	0.795	0	0	27
11127	50	1	3	1	90	163.3	73.1	27.4123	3	45	30	21432	50090	22.75	8.53268	0	1.214	0.7	1.4	1.129	1	0	27
11128	54.3	2	0	0	63	154.8	40.7	16.9845	2	16	13.8	5543	34496	14.54	6.06809	0	1.004	-0.9	-1	0.827	3	0	27
11129	60.8	1	0	0	94.5	167	81	29.0437	2	42	28.6	22939	57159	25.2	9.03474	0	1.479	2.9	0.6	1.041	0	0	27
11130	64.6	2	0	0	86	155	61.1	25.4318	1.5	27	37.7	23589	38928	16.71	6.95484	0	1.037	-0.4	-2	0.701	1	0	27
11131	51.3	2	0	0	72.5	157.6	53.7	21.6203	1.5	27	29.1	15148	36865	15.65	6.29968	0	1.077	0	-0.3	0.912	1	0	27
11132	51.1	1	0	1	79	167.8	72.9	25.8907	2	47	26.6	19074	52725	23.89	8.46336	0	1.323	1.6	0.2	0.987	1	0	27
11133	54.2	2	0	0	88	149	60.6	27.2961	2	21	37.4	22834	38576	15.22	6.8551	0	1.087	-0.2	-1.2	0.772	1	0	27
11134	52.1	2	0	0	87	154	68.5	28.8835	2	21	42.8	28585	38132	15.9	6.7056	0	1.133	0.2	0.6	0.986	0	0	27
11135	77.4	2	0	0	94	162.1	80.6	30.6739	1	16	38.9	31369	49271	21.33	8.11602	0	0.916	-1.5	-1	0.798	1	0	27
11136	69.3	2	0	0	79	152.7	53.8	23.073	1.5	20	35.4	18864	34477	14.22	6.09891	0	0.815	-2.5	-1	0.827	2	0	27
11137	71	1	0	0	86	164.4	64.7	23.9387	1.2	24	21.3	13370	49360	21.83	8.07848	0	1.001	-1	0.4	1.013	2	0	27
11138	63.5	1	0	0	79	163	54.5	20.5126	1.5	31	19.3	10245	42847	18.7	7.03903	0	1.008	-1	-0.6	0.887	3	0	27
11139	59.2	2	0	0	87	139.8	49.3	25.2251	1.2	23	37.4	17905	29950	11.63	5.94862	0	0.852	-2.2	-0.4	0.866	1	0	27
11140	62	2	0	0	86	149.7	57.5	25.6581	1.2	20	36.6	21098	36585	15.38	6.86209	0	1.268	1.3	1	1.039	0	0	27
11141	50.8	1	1	1	71	166.4	61	22.0304	1.2	34	11.5	6788	52328	24.51	8.8501	0	1.031	-0.8	-0.6	0.888	1	0	27
11142	61.1	1	3	0	85	159.4	67.2	26.448	2	35	30.7	20264	45655	20.38	8.02216	0	1.284	1.3	0.7	1.049	0	0	27
11143	53.3	2	0	0	74	164.9	63.8	23.4628	1.5	33	32	19414	41223	19.62	7.21388	0	1.245	1.4	0	0.961	0	0	27
11144	54	1	1	0	82	159.8	60.6	23.7312	2	40	20.3	12182	47746	20.87	8.17159	0	1.054	-0.6	0.5	1.029	0	0	27
11145	50	1	3	1	85	165.2	65.2	23.8906	2	41	20.6	13171	50616	22.73	8.32837	0	1.196	0.5	1.7	1.191	0	0	27
11146	65.8	1	1	1	91.5	172	75	25.3515	2	31	37.6	27588	45751	18.29	6.18172	0	1.179	0.4	-0.5	0.904	0	0	27
11147	56.5	2	0	0	98.5	159	70	27.6888	2	26	48.7	37357	39377	15.55	6.15047	0	1.167	0.5	-0.5	0.858	0	0	27
11148	53.3	1	0	0	89	168.2	69.7	24.6366	2	45	27.5	18513	48825	21.93	7.75116	0	1.258	1.1	0	0.961	1	0	27
11149	55.4	1	0	0	82	173	66.3	22.1524	2	24	20	12986	51866	22.92	7.65645	0	1.163	0.3	-1.2	0.812	0	0	27
11150	50.4	2	0	0	60.5	147.4	44	20.2515	3	29	28.6	12235	30551	12.6	5.797	0	1.344	1.9	-0.3	0.874	2	0	27
11151	55.8	2	0	0	63	158.6	50.8	20.1956	2	23	33.6	16815	33268	14.05	5.58361	0	1.007	-0.9	-1.6	0.723	2	0	27
11152	64	2	0	0	71	162.3	53	20.1205	2	27	32.4	16961	35448	14.87	5.64475	0	0.989	-1	-0.9	0.843	0	0	27
11153	71.2	1	0	0	97	160.2	70.2	27.3534	1	19	28	19448	49999	22.89	8.91715	0	1.087	-0.4	0.2	0.992	3	0	27
11154	62.3	2	0	0	78	149.9	59.5	26.4797	1.5	28	31.7	18501	39954	16.64	7.40454	0	1.256	1.2	0.8	1.016	3	0	27
11155	67.3	1	1	1	85	156.1	66.2	27.1677	2	34	25	16547	49754	21.89	8.98215	0	0.995	-1	-1.4	0.796	0	0	27
11156	66.4	2	0	1	60	151.7	46.4	20.1626	1.5	26	29.4	13446	32345	12.89	5.1827	0	1.138	0.2	-0.3	0.873	2	0	27
11157	70	1	0	0	86	165.3	65.5	23.9715	2	32	32.7	21120	43467	18.05	6.60699	0	1.125	-0.2	-0.4	0.912	3	0	27
11158	72.1	1	3	3	90	167.7	72	25.6016	1.5	38	25.8	17937	51487	19.49	6.92878	0	1.065	-0.4	-1.7	0.759	2	0	27
11159	71.2	2	0	0	94	155.1	81.4	33.8377	1.2	25	49.5	39371	40211	19.65	8.16802	0	1.003	-0.8	-0.9	0.808	1	0	27
11160	61.2	1	1	1	84	166	70	25.4028	3	36	24.8	17964	54545	26.09	9.4669	0	0.98	-1.3	-0.1	0.948	0	0	27
11161	65.1	2	0	0	83	147.6	48	22.0327	1.2	13	37.5	17598	29384	12.82	5.88412	0	0.81	-2.5	-0.4	0.906	2	0	27
11162	53	1	3	1	74	170.2	65.2	22.5076	2	38	15.4	9663	53029	25.2	8.70062	0	1.085	-0.3	0	0.959	0	0	27
11163	51.5	2	0	0	72	158.6	54.1	21.5075	1.5	21	25.6	13837	40249	18.35	7.29547	0	1.333	2.1	-0.3	0.914	1	0	27
11164	82.2	1	3	1	89	160.6	65.8	25.5114	1.5	24	23.2	15102	50042	21.24	8.23306	0	0.981	-1.3	-1.1	0.835	3	0	27
11165	50.2	2	0	1	80	161.8	61.8	23.6065	2	25	39	23967	37414	16.23	6.19842	0	1.025	-0.7	-0.3	0.873	1	0	27
11166	65.3	2	0	1	76	153.8	44.7	18.8971	2	23	25.2	11183	33155	13.33	5.63615	0	1.024	-0.7	-1.7	0.705	2	0	27
11167	56.5	2	0	0	78	153.7	48.2	20.4032	2	20	27.8	13324	34581	13.76	5.82635	0	1.143	0.3	0	0.951	3	0	27
11168	52.7	2	0	0	73.5	153.5	57	24.1912	1.5	34	39.5	22594	34611	15.21	6.45397	0	0.95	-1.4	-1.7	0.716	0	0	27
11169	54.9	1	1	1	85	168.5	70.5	24.8307	1.5	38	26.8	18776	51335	22.34	7.8687	0	1.229	0.8	2.1	1.213	0	0	27
11170	78.6	2	0	0	69	150.7	45.7	20.1229	1.5	19	30.2	13626	31421	12.63	5.5905	0	0.784	-2.5	-2.1	0.661	4	0	27
11171	53.4	2	0	0	87	147.8	66	30.2131	1.5	27	41.6	26872	37676	16.12	7.38023	0	1.119	0.1	0.5	0.977	0	0	27
11172	58.6	2	0	0	74	156.4	50	20.4407	1.5	20	39.6	19778	30166	12.63	5.16169	0	0.82	-2.4	-2.9	0.59	2	0	27
11173	50	2	0	0	76.5	159	61.2	24.2079	1.5	26	40.3	24116	35800	15.74	6.22681	0	1.062	-0.4	-1.3	0.763	0	0	27
11174	53.7	1	1	1	94	169.8	80.4	27.8856	3	39	31.6	24570	53253	23.86	8.27621	0	1.131	0	0.1	0.979	1	0	27
11175	63	1	3	3	82	171.2	65.1	22.2113	2	31	17.5	11075	52155	22.18	7.56719	0	1.056	-0.6	-1.1	0.829	2	0	27
11176	61.6	2	0	0	83	153.5	60.4	25.6342	2	22	42	25033	34548	14.41	6.11444	0	0.835	-2.3	-0.8	0.815	0	0	27
11177	58.9	2	0	1	80	155	60	24.974	1.5	27	44.1	26421	33843	14.68	6.11155	0	0.965	-1.2	-0.4	0.868	0	0	27
11178	53.7	2	0	0	78	160.1	62.8	24.5006	2	23	40.2	24484	36440	15.32	5.97729	0	0.998	-1	0	0.915	0	0	27
11179	74	1	0	1	87	162.9	63.5	23.9294	2	28	26.5	16577	46051	19.93	7.51119	0	1.035	-0.5	-1	0.848	2	0	27
11180	52.9	1	3	1	82	161.1	61.8	23.8121	2	39	21.5	12963	47197	21.04	8.10844	0	0.957	-1.5	-1	0.843	0	0	27
11181	60.4	2	0	0	74.5	160.5	56.4	21.8942	1.5	27	35.7	19522	35233	14.77	5.73364	0	1.379	2.2	0.3	0.993	0	0	26
11182	50	1	0	1	81	164.3	59.3	21.9674	1.5	40	19	11336	48398	21.25	7.8705	0	0.876	-2.1	-0.9	0.861	0	0	26
11183	59.6	2	0	0	79	155.8	58.7	24.1826	1.15	31	32.2	18682	39301	15.93	6.56061	0	1.282	1.4	1.6	1.157	1	0	26
11184	53.8	1	3	3	90	164.9	72.7	26.7358	2	36	31.5	22386	48593	21.23	7.80854	0	1.176	0.7	1.4	1.135	0	0	26
11185	61.7	1	1	3	81	171.8	63.4	21.4804	2	45	17.2	10565	50979	22.66	7.6757	0	0.873	-2.1	-2.1	0.711	0	0	26
11186	60.5	1	3	3	87	166.8	71	25.5192	2	34	24.6	17255	53003	23.89	8.58666	0	0.989	-1.2	-1	0.84	1	0	26
11187	60.6	2	0	0	91	148.1	64	29.179	1.5	20	40.6	25800	37812	14.75	6.72438	0	1.004	-0.9	-0.9	0.81	1	0	26
11188	59	2	0	1	87	150.3	64.4	28.5081	1.5	24	44.2	27700	34900	14.36	6.35721	0	0.841	-2	-1.2	0.771	2	0	26
11189	76.6	1	0	1	92	161.7	59.1	22.6031	1.5	30	19.8	11341	45868	19.35	7.39935	0	1.089	-0.3	-1.3	0.812	0	0	26
11190	54.5	2	0	0	73	160.8	56.5	21.8513	2	21	33	18143	36810	16.2	6.26648	0	1.041	-0.6	-0.7	0.833	0	0	26
11191	54.9	2	0	0	81	155.8	50.1	20.6397	2	25	31.7	15395	33160	13.35	5.50062	0	1.028	-0.7	-1.4	0.783	2	0	26
11192	53	2	0	0	80	153.8	57.4	24.2661	2	30	37.1	21098	35777	15.83	6.69092	0	0.933	-1.5	-0.8	0.813	1	0	26
11193	75.5	2	0	0	76	153	58.8	25.1185	1.2	21	36	20536	36465	15.4	6.57952	0	0.691	-3.6	-1.6	0.756	1	0	26
11194	52.9	1	3	3	102	171.6	101.7	34.5371	2	35	37.5	36814	61285	25.91	8.79729	0	1.204	0.7	1.5	1.158	0	0	26
11195	54.9	2	1	1	66	162.8	51.9	19.5821	1.5	28	29.9	15246	35660	14.88	5.61541	0	0.971	-1.2	-0.5	0.892	2	0	26
11196	57	2	0	0	75	155.9	57	23.4521	1.5	17	40.9	22628	32759	13.75	5.65649	0	0.955	-1.3	-0.3	0.884	0	0	26
11197	53	1	0	3	84	160	62.9	24.5703	2	43	19.6	12055	49455	22.68	8.85742	0	1.012	-1	-0.1	0.956	0	0	26
11198	54.3	2	0	1	64	160.6	50.7	19.657	2	32	27.8	13804	35762	15.25	5.91222	0	0.957	-1.3	-2.5	0.646	0	0	26
11199	70.3	1	3	1	74	152.2	47.4	20.462	1.2	25	20.7	9761	37302	15.19	6.57375	0	0.888	-2	-1.9	0.736	1	0	26
11200	63.1	2	0	0	90	148.9	74.4	33.557	1.2	16	51.6	38618	36212	14.65	6.60632	0	1.014	-0.8	-0.7	0.827	0	0	26
11201	66.8	1	0	0	89	164.1	69	25.6231	1.2	32	24.2	16353	51150	23.3	8.65207	0	1.165	0.3	-0.8	0.865	0	0	26
11202	62	2	0	0	75	144.7	54.8	26.1724	0.67	21	40.2	21586	32119	13.46	6.42657	0	0.698	-3.4	-2.1	0.661	0	0	26
11203	56.4	2	0	0	76	157.6	52.7	21.2177	2	27	38.2	19883	32207	13.31	5.35757	0	0.835	-2.3	-2	0.7	0	0	26
11204	59	1	1	0	84	158.7	58.7	23.3069	1.5	34	23.3	13234	43559	19.23	7.63449	0	1.531	3.4	0.2	0.991	0	0	26
11205	77	2	0	0	97	152.5	64.2	27.6055	1.5	19	43.2	27040	35555	11.73	5.04166	0	0.896	-1.5	-1.4	0.78	2	0	26
11206	53.2	2	0	0	84	162.7	72.3	27.3126	2	25	44.6	31474	39116	17.5	6.61018	0	1.076	-0.3	-0.7	0.831	0	0	26
11207	58.5	2	0	0	82	149.6	59.6	26.6307	1.5	28	40.3	23557	34827	14.88	6.64785	0	1.206	0.8	-0.1	0.944	0	0	26
11208	61	1	1	1	90	166.7	74.8	26.9172	1.5	33	30.5	22311	50854	23.01	8.24985	0	1.011	-1	-0.5	0.907	0	0	26
11209	52.5	2	0	0	69	154.9	54.2	22.589	2	24	32.4	17227	35982	15.37	6.40452	0	1.104	-0.1	-0.1	0.902	1	0	26
11210	64.9	2	0	0	88	148.7	63	28.4917	1.5	24	44.9	28458	34906	14.28	6.45903	0	0.852	-2.2	-0.9	0.804	2	0	26
11211	70.5	1	0	0	92	165.3	71.2	26.0576	2	24	27.6	19170	50202	11.98	4.38331	0	1.254	1	-0.2	0.945	1	0	26
11212	70.6	1	0	3	89.5	181.9	84.4	25.508	2	41	28.3	23840	60502	27.23	8.23088	-1	1.271	1.5	-0.5	0.906	3	0	26
11213	57.8	2	0	0	80.5	159.5	70.4	27.6727	2	32	41.8	28272	39367	16.11	6.33052	0	1.62	4.1	1.2	1.061	0	0	26
11214	58.2	2	0	0	95	155.3	79.1	32.797	1.2	22	46.9	36408	41248	18.43	7.64281	0	1.044	-0.6	0.8	1.009	0	0	26
11215	52.4	1	3	3	99	167.5	74	26.3756	2	39	31.3	22835	50117	21.87	7.7947	0	0.986	-1.2	-1.5	0.79	1	0	26
11216	70	1	0	0	97	165	81	29.7521	2	38	31.9	25853	55101	24.48	8.99063	0	1.342	1.8	0.6	1.032	0	0	26
11217	61.4	2	0	0	69	150	51	22.6667	1.2	27	38.3	20655	33242	13.88	6.168	0	0.932	-1.5	-1.4	0.779	0	0	26
11218	52.7	1	1	1	84	163.8	70.2	26.1643	1.5	44	29	20044	49155	21.26	7.92533	0	1.166	0.6	-0.8	0.86	0	0	26
11219	52.5	2	0	0	77.5	146	52.9	24.817	1.5	23	44.8	23180	28510	10.86	5.09617	0	1.17	0.5	0.1	0.925	0	0	26
11220	51.6	1	0	1	87	168.5	78.6	27.6836	1.5	50	28.1	21225	54178	25.23	8.88764	0	1.213	0.7	0.6	1.035	0	0	26
11221	83.2	1	0	0	87	161.5	61.8	23.6943	1.2	22	36.3	22644	39782	16.39	6.32344	0	0.978	-1.3	-1.3	0.795	2	0	26
11222	76	1	0	0	89	161.5	66.7	25.5729	1.2	26	32.1	20734	43821	19.92	7.63814	0	1.04	-0.5	-0.8	0.86	0	0	26
11223	73.2	2	0	0	82	153.5	58.2	24.7005	1.5	16	31.6	18260	39547	16.99	7.21154	0	0.818	-2.4	-2	0.671	2	0	26
11224	58.3	2	0	1	78.5	160.2	58	22.5997	2	27	40.5	22912	33722	14.79	5.76098	0	1.076	-0.3	-0.6	0.88	0	0	26
11225	59.4	2	0	0	80	149	63.9	28.7825	1.2	30	44.9	28298	34796	15.66	7.05284	0	0.874	-2	-0.7	0.867	0	0	26
11226	65.7	1	0	1	85	169.7	71.8	24.9322	1.2	37	24.5	17154	52725	24.26	8.42348	0	1.094	-0.3	0	0.964	2	0	26
11227	69	2	0	0	85	153.2	65.3	27.8225	1.5	20	37.8	24269	39994	17.74	7.57743	0	1.101	0	0	0.917	0	0	26
11228	54.7	2	0	1	90	156.9	75.1	30.5066	2	23	48.9	35418	36970	16.69	6.77848	0	1.2	0.7	-0.6	0.845	0	0	26
11229	57.5	1	0	0	78	168.8	65.9	23.1281	2	38	26.1	16782	47554	21.36	7.49787	0	0.943	-1.6	-1.5	0.788	0	0	26
11230	84.2	2	0	0	86.5	157.5	62.5	25.1953	0.35	11	43.8	26729	34309	13.91	5.60585	0	1.062	-0.4	-2.8	0.601	2	0	26
11231	79	2	0	1	92.5	152	66.8	28.9127	0.67	14	45.7	29273	34787	13.73	5.94313	0	1.104	-0.1	-1.7	0.708	3	0	26
11232	70.5	1	3	0	86	164.5	66.4	24.5378	1.5	25	28.4	18485	46640	20.16	7.44967	0	0.814	-2.6	-2.6	0.652	1	0	26
11233	58.1	2	0	1	87	158	71.4	28.6012	1.5	27	42.8	30548	40806	17.41	6.97324	0	1.178	0.6	-1.6	0.72	1	0	26
11234	71.2	1	0	1	72	162.2	56	21.2856	3	32	22.5	12235	42176	18.09	6.8764	0	0.997	-1.1	-1.5	0.771	0	0	26
11235	50	2	0	0	72	159.6	56.8	22.2989	1.5	33	28.3	15473	39111	17.1	6.71321	0	1.236	1	0.7	0.994	0	0	26
11236	58.6	1	1	1	90	167.9	71.9	25.5051	2	40	27.2	18985	50804	24.13	8.56843	0	1.564	3.6	2.3	1.239	0	0	26
11237	57.4	1	1	1	78	158.7	56.7	22.5128	1.2	26	8.7	4727	49334	21.84	8.67159	0	0.858	-2	-1.8	0.743	3	0	26
11238	57.2	1	3	1	84	165.2	72.3	26.4922	2	40	22.1	15732	55581	25.12	9.20265	0	1.098	-0.3	1.5	1.142	0	0	26
11239	54.4	2	0	0	95	159.6	63.5	24.9292	2	26	34.4	21632	41194	18.44	7.24045	0	1.187	0.6	0.6	0.992	0	0	26
11240	52	2	0	0	72	157.8	59.2	23.7743	1.5	34	36.7	21284	36676	15.99	6.42187	0	0.955	-1.3	-0.8	0.813	0	0	26
11241	72.3	2	3	3	89	148.5	64.2	29.1127	0.86	19	43	27714	36769	13.78	6.24925	0	0.889	-1.9	-1.7	0.708	4	0	26
11242	53.5	2	3	0	80	149.5	49.3	22.0579	1.5	19	33.6	16387	32374	12.1	5.41	0	0.992	-1	-2	0.701	1	0	26
11243	62.1	2	0	0	92	157.4	68.5	27.6491	1.2	29	40.1	27055	40381	17.26	6.97	0	0.93	-1.5	-0.9	0.813	0	0	26
11244	73.1	1	3	1	96	167	74	26.5338	1.5	31	23.5	16874	54810	24.4	8.75	0	1.096	-0.2	1.7	1.192	0	0	26
11245	53.2	1	0	1	99	173.3	87	28.9682	3	47	32.1	27749	58607	28.23	9.4	0	1.36	1.9	2.5	1.259	0	0	26
11246	75.1	2	0	3	72	157.7	60.1	24.1664	1	29	42.4	24996	33915	14.52	5.84	0	0.921	-1.5	-1.6	0.726	3	0	26
11247	66	1	0	1	90	167.7	68.2	24.2504	2	34	23.6	16063	52066	23.56	8.38	0	1.029	-0.9	-0.5	0.906	0	0	26
11248	62	1	1	1	96	163.3	70.7	26.5123	1.5	31	35.7	24835	44683	19.75	7.41	0	1.383	2.1	0.6	1.037	0	0	26
11249	57	1	0	0	81	164.6	66.5	24.5449	2	45	26.4	17465	48735	22.45	8.29	0	1.183	0.4	1.6	1.16	0	0	26
11250	51.7	2	0	0	73	150	59.1	26.2667	1.5	29	37.9	22088	36137	15.41	6.85	0	1.123	0.1	-0.1	0.908	0	0	26
11251	60.4	1	1	1	80	168	61.3	21.7191	2	39	21.5	13028	47693	20.93	7.41	0	0.928	-1.7	-1.3	0.813	2	0	26
11252	62.9	2	0	0	90	150.9	70.6	31.0046	1.5	31	42.4	29884	40633	17.99	7.5	0	1.159	0.4	-0.8	0.813	0	0	26
11253	53.8	1	1	0	90	176.3	85.9	27.6368	2	43	27	22969	62158	29.69	9.55	0	1.104	-0.2	0.8	1.062	1	0	26
11254	85.4	1	0	1	87	170.3	66.7	22.9983	1.5	23	15.9	10728	56941	24.34	8.39	0	1.236	0.8	-2.3	0.687	0	0	26
11255	70.3	1	0	0	99	169.5	82.6	28.7502	1.2	27	30.7	24227	54665	23.61	8.22	0	1.085	-0.3	-0.1	0.958	0	0	26
11256	66.6	2	0	1	79	155.7	57.7	23.8012	2	11	39	22254	34810	15.27	6.3	0	0.973	-1.2	-2.3	0.633	2	0	26
11257	54.6	1	3	1	94	162	72.1	27.4729	1.5	47	31.9	22309	47646	22.08	8.41	0	0.972	-1.3	0.1	0.973	0	0	26
11258	60.2	1	0	1	88	161.6	73	27.9538	1.5	39	32.8	23020	47140	22.17	8.49	0	1.033	-0.8	-0.7	0.883	1	0	26
11259	62.6	1	0	1	79	155.7	59.2	24.4199	1.5	29	21.9	12926	46136	20.14	8.31	0	0.994	-1.1	-1.1	0.833	0	0	26
11260	55.2	2	0	0	82	155.7	64.4	26.5649	2	18	41.8	26796	37318	16.4	6.77	0	1.028	-0.6	0.3	0.957	0	0	26
11261	67	2	0	0	82	160.1	65.5	25.554	1.5	19	38.6	24882	39641	16.8	6.56	0	0.995	-0.7	-0.2	0.889	0	0	26
11262	52.5	1	0	1	121	168.7	123.9	43.5353	2	51	41.8	48910	68016	28.44	9.99	0	1.081	-0.3	0.2	0.989	0	0	26
11263	62	2	0	0	69	148.7	52.8	23.8788	2	22	35.8	18605	33388	14.09	6.37	0	0.793	-2.7	-1.6	0.754	0	0	26
11264	69.3	2	0	0	85	158.6	62.6	24.8867	1.2	32	36.9	22927	39248	17.39	6.91	0	1.175	0.5	-1.4	0.749	2	0	26
11265	69.8	2	0	0	86	144.3	60	28.815	1.2	16	42.9	25573	34068	14.62	7.02	0	0.625	-4.2	-2	0.675	2	0	26
11266	56.3	1	0	0	80	176.4	78.3	25.1631	2	48	24.7	18807	57337	25.62	8.23	0	1.162	0.3	-0.8	0.866	0	0	26
11267	66.5	1	3	3	84	162.9	63.3	23.854	1	42	25.3	16015	47299	19.95	7.52	0	0.797	-2.9	-0.5	0.904	2	0	26
11268	54.5	2	0	0	95	153.9	62.8	26.5144	2	18	35.7	21886	39405	16.55	6.99	0	1.263	1.3	0.9	1.071	1	0	25
11269	69.7	2	0	0	88	157.3	56.7	22.9153	1.5	25	38.1	21410	34802	14.93	6.03	0	0.911	-1.7	-1.5	0.77	2	0	25
11270	59.6	2	0	0	67	163.5	46.8	17.5069	1.5	26	23.4	10825	35451	14.97	5.6	0	1.051	-0.5	-0.1	0.906	0	0	25
11271	55	1	1	0	79	165.5	61.3	22.3802	2	36	25.3	15253	45062	20.39	7.44	0	1.029	-0.9	0.5	1.027	0	0	25
11272	54.7	1	3	0	87	167.4	70.8	25.2652	1.5	28	27.8	19302	50045	22.53	8.04	0	0.956	-1.5	-0.4	0.918	0	0	25
11273	55.3	1	0	1	89	157.4	64.6	26.0749	2	39	30.4	19046	43650	18.71	7.55	0	1.311	1.5	0.9	1.072	0	0	25
11274	61.9	2	0	1	64	157.8	48.3	19.3969	1.2	16	33	15611	31690	12.88	5.17	0	0.779	-2.8	-2.6	0.632	0	0	25
11275	58.5	1	3	0	85	174.5	76.1	24.9916	2	50	29.1	22112	53907	24.25	7.96	0	1.019	-0.9	0.1	0.978	0	0	25
11276	51.5	2	0	0	75.5	156	53.6	22.025	2	23	38.6	20525	32698	14.48	5.98	0	0.966	-1.2	-1.1	0.815	0	0	25
11277	58.3	2	0	0	70	155.6	47.1	19.4537	1.5	21	23.6	11176	36190	14.69	6.03	0	1.184	0.6	1.4	1.131	2	0	25
11278	61.1	2	0	0	89	154.1	71.4	30.0672	1.5	23	43.7	31566	40683	17.87	7.53	0	0.899	-1.8	0.2	0.943	0	0	25
11279	79.6	1	1	0	82.5	158.1	56.1	22.4439	1.5	32	22.9	12809	43086	18.22	7.29	0	0.856	-2.3	-2.2	0.7	2	0	25
11280	71.5	2	0	0	76	155.6	51.9	21.4362	1.5	22	34.4	17694	33690	14.08	5.81	0	0.893	-1.8	-0.3	0.912	0	0	25
11281	74.5	2	0	0	89	156.1	60.2	24.7053	1.5	22	34.1	20171	39010	15.73	6.45	0	0.869	-2	-1.9	0.691	1	0	25
11282	59.4	1	0	1	85	173.8	72.5	24.0015	2	55	20.1	14684	58337	25.73	8.52	0	0.928	-1.7	-1.5	0.779	0	0	25
11283	61.8	1	0	1	95.5	169.6	90.6	31.4975	2	50	27.9	25061	64670	28.9	10.05	0	1.138	0.1	1	1.094	1	0	25
11284	65.5	2	0	1	70	156.4	55.3	22.6075	2	23	39.9	22051	33154	15.14	6.19	0	0.886	-1.8	-0.9	0.812	0	0	25
11285	61.4	1	0	0	100	172.9	93	31.1095	1.5	42	35.4	32230	58829	26.23	8.77	0	0.856	-2.3	-1.3	0.804	1	0	25
11286	53.9	2	0	1	75	158.8	59	23.3965	1.5	29	43.6	25366	32749	13.33	5.29	0	1.093	-0.2	-0.7	0.831	0	0	25
11287	64.6	2	0	0	89	149.8	60.6	27.0053	2	22	44.9	26747	32838	14.99	6.68	0	1.043	-0.6	-0.8	0.816	0	0	25
11288	69.5	1	0	1	86	154.8	62.1	25.9149	1.5	42	28.3	17137	43444	19.81	8.26	0	1.13	-0.1	-1.1	0.828	0	0	25
11289	63.5	1	0	0	93	165.8	74.1	26.9556	2	35	27.9	20407	52752	23.01	8.37	0	1.016	-0.8	0.2	0.983	0	0	25
11290	62.1	2	0	1	93.5	153.3	64	27.233	1.2	20	40.6	25983	38020	14.99	6.38	0	1.047	-0.7	-0.4	0.909	1	0	25
11291	57.2	1	3	1	85	168.1	76.8	27.1785	2	39	28.9	21748	53391	25.28	8.95	0	1.311	1.8	0.4	1.013	1	0	25
11292	55.6	1	0	0	90	162.6	77.4	29.2752	3	40	39.1	28868	45052	20.38	7.71	0	1.321	1.6	0.7	1.053	0	0	25
11293	51.8	1	1	1	85	170.5	71.9	24.7332	2	36	23.4	16368	53491	24.02	8.26	0	1.298	1.4	1.3	1.133	0	0	25
11294	52	2	0	0	78	152.9	53.9	23.0555	2	24	30.8	16371	36835	15.02	6.42	0	0.925	-1.6	-1	0.8	0	0	25
11295	58.8	2	0	3	95	147.4	68.6	31.574	1.2	24	47.6	33081	36379	14.81	6.82	0	0.805	-2.7	-2.3	0.641	0	0	25
11296	75	2	0	0	78	154.8	57.5	23.9953	0.86	13	42.9	24575	32684	13.67	5.7	-1	0.831	-2.5	-1.7	0.741	3	0	25
11297	57	1	1	1	86.5	170.3	73.6	25.3775	1.5	42	26.9	19560	53103	24.02	8.28	0	1.023	-0.8	-1	0.846	0	0	25
11298	54.3	2	0	1	79	151.1	56.6	24.7906	1.5	30	32.5	18233	37885	17.08	7.48	0	1.096	-0.1	-0.1	0.901	1	0	25
11299	76.4	1	3	0	84	151	62.4	27.3672	1.2	32	30.6	19312	43721	20.21	7.99	0	1.542	3.3	-0.4	0.917	2	0	25
11300	72.4	1	0	0	87	160.3	62.3	24.2449	0.6	24	27.9	17328	44813	18.97	7.38	0	0.95	-1.5	-0.2	0.944	2	0	25
11301	59.5	2	0	0	79	148.7	53	23.9692	1.5	14	31.6	16393	35533	13.6	6.15	0	0.768	-2.9	-2.6	0.629	0	0	25
11302	56.5	2	0	0	75	159	55.8	22.0719	2	21	32.6	18236	37653	16.79	6.64	0	1.021	-0.7	-0.8	0.823	0	0	25
11303	60.6	2	0	0	94	163.7	73.7	27.5024	1.5	18	36.4	26186	45820	20.13	7.51	0	0.774	-2.8	-1	0.832	0	0	25
11304	73.1	1	0	1	83	161.1	59.6	22.9644	2	34	21.7	12652	45703	19.76	7.61	0	1.36	1.8	-0.6	0.888	2	0	25
11305	57.4	2	0	0	85	158.9	63.3	25.0701	2	16	44.1	27594	34991	15.22	6.03	0	1.008	-0.8	-0.5	0.893	0	0	25
11306	58.2	1	0	0	85	168.5	63.7	22.4357	2	42	24.3	15094	46925	21.75	7.66	0	0.979	-1.1	-1.3	0.807	0	0	25
11307	63.3	2	0	0	79	158.9	52.9	20.9512	1.5	18	41.6	21457	30136	12.55	4.97	0	0.828	-2.4	-1.9	0.693	0	0	25
11308	57.8	2	0	0	89.5	168.3	77.8	27.467	2	27	37.1	28008	47467	21.05	7.43	0	1.192	0.7	0.2	0.983	0	0	25
11309	72.3	2	0	0	70.5	147.8	45	20.5998	1.2	22	32.5	14741	30614	12.17	5.57	0	0.792	-2.6	-1.8	0.734	2	0	25
11310	57.8	2	0	0	74	151.7	51	22.1615	1.5	16	33.3	16682	33382	14.5	6.3	0	1.175	0.5	-1.2	0.766	0	0	25
11311	53.4	2	0	0	81	156	50.2	20.6279	2	23	32.9	16078	32781	13.95	5.73	0	0.938	-1.2	-1.5	0.733	0	0	25
11312	52.4	1	0	1	78	161	55	21.2183	2	33	20	10756	42964	18.91	7.29	0	1.177	0.4	0.5	1.018	2	0	25
11313	62.7	1	1	1	104	161	82.2	31.7117	1.5	32	37.5	30345	50543	21.94	8.46	0	1.098	-0.2	-0.8	0.872	0	0	25
11314	54.2	1	0	1	82	161.4	63.2	24.2611	2	43	24	14882	47002	21.12	8.11	0	1.14	0.1	0.6	1.038	0	0	25
11315	56.3	2	0	0	90	152	51.5	22.2905	2	21	37.9	19468	31888	13.54	5.86	0	0.984	-1.1	-1	0.79	2	0	25
11316	59.6	2	0	0	83	154.6	55.4	23.1788	2	18	38.8	21077	33180	13.57	5.68	0	0.947	-1.4	0.3	0.987	0	0	25
11317	60.9	1	1	1	70	151.6	55	23.9312	1.5	33	14	7451	45855	20.09	8.74	0	1.092	-0.2	1	1.086	0	0	25
11318	58.6	2	0	1	110	148.6	73.1	33.1039	2	30	52	37220	34327	14.31	6.48	0	1.101	-0.1	-0.7	0.829	0	0	25
11319	58	1	0	0	87	169.6	72.9	25.344	3	33	28	19951	51295	22.87	7.95	0	1.175	0.5	1.4	1.129	0	0	25
11320	53.4	1	0	0	82.5	165.8	73.8	26.8465	1.5	39	26.1	19055	53879	24.6	8.95	0	0.959	-1.4	-0.3	0.926	0	0	25
11321	75.4	1	0	0	95	166.8	67.8	24.369	1.2	27	32.9	21649	44225	19.93	7.16	0	1.337	1.7	-0.6	0.894	5	0	25
11322	65	2	0	0	68	150.1	46.7	20.7279	1	12	37.7	17530	28936	11.7	5.19	0	0.887	-1.9	-1.8	0.731	3	0	25
11323	54.3	2	0	0	67	154.3	45.2	18.9848	1.5	29	26.5	11859	32960	14.56	6.12	0	0.912	-1.7	-1.5	0.737	1	0	25
11324	57.7	1	0	0	91	165.6	72.9	26.5832	2	41	23.4	16942	55394	25.4	9.26	0	1.242	0.8	-0.4	0.921	1	0	25
11325	55.8	1	1	1	93	172.9	83.5	27.9316	2	41	29.6	24339	57994	25.85	8.65	0	1.103	-0.1	1.2	1.106	0	0	25
11326	54.5	2	0	0	88	148	52.7	24.0595	2	23	38.4	20314	32539	12.52	5.71	0	0.868	-2	-1.5	0.732	1	0	25
11327	56.5	1	1	1	82	161.3	63.1	24.2527	2	41	21.1	13049	48850	20.98	8.06	0	1.107	-0.9	-1.2	0.824	1	0	25
11328	78.8	1	0	1	92	166.3	66	23.8649	0.75	25	33.2	21557	43433	18.4	6.65	0	1.14	0.4	-1.8	0.751	1	0	25
11329	69.6	1	0	0	85	171	68	23.255	1.5	36	29.8	19747	46492	19.98	6.83	0	1.208	0.6	-2	0.724	0	0	25
11330	58.6	2	1	0	77	160.3	63.7	24.7898	1.5	25	43.5	27579	35830	15.84	6.17	0	0.884	-2	-2.1	0.698	1	0	25
11331	57.3	2	0	0	91	147.2	61.1	28.1985	1.2	19	45.6	27604	32974	12.87	5.94	0	1.112	0.1	-0.7	0.834	1	0	25
11332	53.5	1	0	1	79	166.8	61.7	22.1765	2	38	24.8	14964	45283	20.78	7.47	0	1.327	1.6	0.6	1.037	0	0	25
11333	62.3	2	0	0	82	154.9	61.3	25.548	1.2	22	42.9	25909	34454	14.75	6.15	0	1.304	1.6	-0.2	0.893	0	0	25
11334	76.2	1	0	3	78.5	161.1	56.2	21.6544	2	29	18.4	10465	46277	20.11	7.75	0	1.007	-1	-1.3	0.805	2	0	25
11335	52.7	2	0	1	79	154	57.8	24.3717	2	17	26.8	15342	42003	17.83	7.44	0	1.26	1.2	-0.7	0.835	0	0	25
11336	72.1	2	0	0	80	148.9	47.9	21.6046	0.86	8	23.6	11411	36845	16.37	7.38	0	0.744	-3.1	-3.1	0.561	2	0	24
11337	63.1	2	0	0	87	153.3	57.1	24.297	1.5	26	39.3	22269	34423	14.98	6.37	0	0.913	-1.7	-1.3	0.765	0	0	24
11338	55.5	1	1	0	75	169.7	61.5	21.3556	2	32	11.1	6821	54482	23.77	8.25	0	0.963	-1.4	-1	0.846	1	0	24
11339	55.4	1	3	1	83	170.3	79.5	27.4118	3	53	27.7	21825	56886	26.28	9.06	0	1.01	-1	-0.8	0.863	1	0	24
11340	53.1	1	1	0	72	164.1	50.6	18.7903	1.5	40	13.6	6807	43194	18.51	6.88	0	0.96	-1.4	-1.2	0.814	2	0	24
11341	78.5	2	0	0	88	142.2	58.4	28.8811	0.75	7	37	21538	36736	13.57	6.71	-2	0.787	-2.6	-2.4	0.624	2	0	24
11342	78.7	1	0	0	77	148	49.8	22.7356	1	18	20.4	10182	39832	16.78	7.66	0	0.944	-1.6	-1.9	0.732	3	0	24
11343	57.4	2	0	0	79	157.9	61	24.4661	1.5	22	30.3	18492	42507	18.28	7.33	0	1.263	1.3	-0.2	0.891	0	0	24
11344	54.2	2	0	0	71.5	154	55.1	23.2333	3	28	37.7	20552	34022	15.17	6.4	0	1.033	-0.7	-1.7	0.716	0	0	24
11345	50.2	2	0	0	83	153	49.2	21.0176	2	25	25	12223	36638	15.28	6.53	0	1.062	-0.4	-0.3	0.882	2	0	24
11346	55.1	1	3	1	68	171.4	57.4	19.5385	2	44	8.3	4715	52240	23.48	7.99	0	0.921	-1.8	-0.7	0.88	0	0	24
11347	55.6	1	3	0	92	166	81	29.3947	2	43	29.1	23176	56405	24.62	8.93	0	1.052	-0.7	-0.9	0.862	0	0	24
11348	54.3	2	0	1	74	156.8	51.5	20.9467	2	14	42.1	21310	29290	12.45	5.06	0	0.974	-1.2	-0.3	0.913	0	0	24
11349	81.3	1	0	0	94	162.9	68.3	25.7382	2	25	32.1	21042	44433	19.05	7.18	0	1.037	-0.7	-1.1	0.831	0	0	24
11350	80.1	2	0	0	74	149.1	45.3	20.3771	1.5	14	30.6	13302	30107	11.57	5.2	0	0.883	-1.6	-1.4	0.778	2	0	24
11351	59.6	2	0	0	84	160.5	67	26.0091	1.5	15	38.9	25260	39671	16.45	6.38	0	0.964	-1.2	-0.9	0.807	2	0	24
11352	56.9	1	3	3	86	170.4	72	24.7967	2	47	21.1	14623	54694	24.71	8.51	0	1.036	-0.8	-0.5	0.904	0	0	24
11353	62.3	2	0	0	99	153.5	72	30.5574	1.2	19	48.3	34197	36563	16.62	7.1	0	0.992	-1.1	-1	0.789	1	0	24
11354	63	1	0	0	103	166.6	82.4	29.6877	2	28	36.5	29818	51973	21.98	7.92	0	1.414	2.2	-2.3	0.684	0	0	24
11355	54.6	2	0	0	78	153.9	53.9	22.7568	2	25	35.6	18865	34130	14.63	6.17	0	0.91	-1.7	-1.6	0.726	2	0	24
11356	63.5	2	0	0	86.5	152	66	28.5665	1.5	24	44.6	28514	35352	14.02	6.07	0	0.913	-1.6	-1.2	0.802	1	0	24
11357	53.8	1	0	0	86	167.1	70.5	25.2485	2	48	25.4	17258	50708	23.81	8.53	0	1.213	1	0.4	1.01	0	0	24
11358	56.3	1	3	0	83	164.7	70.1	25.8423	2	51	24	16379	52009	23.34	8.6	0	0.952	-1.5	-0.9	0.862	0	0	24
11359	58.7	2	0	0	88	152.3	57.8	24.9189	1.5	19	31.4	17774	38852	16.05	6.95	0	1	-0.9	-0.8	0.817	1	0	24
11360	64.3	1	0	0	83.5	171	68.5	23.426	1.5	43	31.4	20689	45182	18.16	6.21	0	1.066	-0.5	-0.8	0.871	1	0	24
11361	57.4	2	0	0	92	148	74	33.7838	1.5	17	51.6	37419	35115	15.1	6.89	0	1.258	1.2	-0.5	0.858	0	0	24
11362	79.1	1	0	0	94.5	173	79.5	26.5629	1.5	26	27.8	21983	57185	25.1	8.37	0	0.959	-1.4	-0.4	0.914	1	0	24
11363	55.3	1	0	0	79	169	57	19.9573	3	36	19.6	11064	45469	20.31	7.11	0	1.155	0.2	-1.2	0.815	1	0	24
11364	54.5	2	0	0	60	159.1	37.6	14.8541	2	17	23.2	8570	28414	11.38	4.5	0	1.105	0	-0.7	0.864	2	0	24
11365	54.8	1	1	1	87	172	84.2	28.4613	2	44	30	24563	57339	24.9	8.42	0	1.35	1.8	1.1	1.099	0	0	24
11366	50	2	0	0	72	157.7	56.6	22.759	2	22	31.8	17714	37920	16.85	6.77	0	1.161	0.4	0.8	1.061	0	0	24
11367	66	1	0	0	72	160.1	55.8	21.7697	2	44	11.2	6087	48147	22.18	8.65	0	1.035	-0.8	-0.1	0.95	2	0	24
11368	73.6	2	0	0	70	148.7	43.4	19.6276	1.5	22	20.9	9109	34476	13.14	6	0	1.017	-0.8	-2.2	0.655	3	0	24
11369	51.7	1	0	1	90	175.9	69.9	22.5915	2	42	22.5	15059	51996	23.66	7.65	0	0.926	-1.8	-0.1	0.954	1	0	24
11370	53.5	2	0	0	92	151.1	64.4	28.207	1.5	15	47.9	30024	32599	13.62	5.97	0	1.138	0.2	-0.6	0.886	0	0	24
11371	57.6	2	0	0	82	154.5	57.9	24.2561	2	22	37.5	20847	34704	15.19	6.36	0	0.913	-1.7	-0.3	0.912	0	0	24
11372	61.4	1	0	0	81	156.5	62.8	25.6408	2	30	26.8	16063	43870	20.16	8.23	0	0.926	-1.8	-1.6	0.774	0	0	24
11373	54.2	2	0	1	77	151.1	61.3	26.8492	2	25	40.1	24498	36580	15.13	6.63	0	1.141	0.2	-0.4	0.872	2	0	24
11374	57.9	2	0	0	67	152.8	46.9	20.0875	1.39	20	35.7	16536	29808	12.69	5.44	0	0.896	-1.8	-1.7	0.708	0	0	24
11375	53.9	2	0	1	76	164.1	65.1	24.1749	1.92	25	40.2	26086	38881	16.87	6.27	0	1.098	-0.1	-1.3	0.758	0	0	24
11376	67.6	2	0	0	75	154.8	45.2	18.8624	1.7	20	28.8	13123	32520	13.55	5.65	0	0.806	-2.7	-2.3	0.669	2	0	24
11377	61.4	1	0	1	76	175.2	68	22.1534	1.71	40	23.2	15410	50958	23.24	7.57	0	1.239	0.9	-1.1	0.838	1	0	24
11378	72.5	1	3	1	82.5	162	49.9	19.0139	1.27	35	11.7	5610	42498	18.29	6.97	0	0.851	-2.4	-1.7	0.76	0	0	24
11379	71	2	0	0	83	150.6	63.9	28.1742	0.95	15	42.1	26178	36020	14.43	6.36	-15	0.864	-2.1	-1.6	0.724	0	0	24
11380	53.5	1	1	1	75	165.2	62	22.7181	2.13	47	14.4	8918	53092	24.74	9.07	0	1.488	3.1	-0.1	0.951	0	0	24
11381	51.3	2	0	1	77	150.1	51.2	22.7252	1.88	22	36.2	18438	32479	13.82	6.14	0	1.019	-0.8	-1.1	0.778	0	0	24
11382	52.8	2	0	0	78	165.4	60	21.9321	1.4	18	34.7	20585	38792	17.06	6.24	0	1.22	0.9	2.1	1.171	0	0	24
11383	59.2	1	0	0	82	154.7	60.7	25.3634	2	32	23.5	14131	46019	19.69	8.23	0	1.104	-0.2	1.4	1.129	3	0	24
11384	64.5	1	1	3	89	160.9	71.4	27.5795	0.93	34	25.6	17878	51837	23.21	8.96	-2	1.509	3.1	0.4	1.01	1	0	24
11385	53.8	2	0	0	69	164.1	57.7	21.4269	2.52	31	31.6	17967	38932	16.91	6.28	0	1.158	0.4	-0.8	0.817	0	0	24
11386	56.2	2	0	0	68	158.5	52.5	20.8978	1.5	28	37.7	19280	31833	13.76	5.48	0	1.146	0.3	-1.4	0.746	3	0	24
11387	54.2	1	1	1	90	174.5	77.9	25.5827	1.75	48	33.3	25305	50752	23.56	7.74	0	1.121	-0.2	-1.4	0.793	0	0	24
11388	53.5	2	0	0	82	164	65	24.1672	1.83	28	38.9	24642	38657	14.02	5.21	0	1.236	1	-0.6	0.875	0	0	24
11389	57.2	2	0	0	97.5	152.3	88.8	38.2836	1.19	29	53.1	45745	40435	17.03	7.34	0	1.131	0.2	2	1.149	0	0	24
11390	57.8	2	0	0	68.5	159.5	49.3	19.3787	1.72	23	24.7	12168	37069	17.41	6.84	0	0.83	-2.4	-1.6	0.725	0	0	24
11391	51.2	2	0	0	83	160.4	69.3	26.9355	1.37	18	39.7	26280	39848	16.88	6.56	0	1.37	2.2	1	1.03	1	0	24
11392	71.1	2	0	0	70	155.7	51.7	21.3262	1.12	18	31.1	16159	35828	14.58	6.02	0	0.735	-3.1	-1.8	0.697	2	0	24
11393	72.8	2	0	0	77	149	52	23.4224	1.35	16	32.4	16652	34682	14.76	6.65	0	0.924	-1.6	-1.6	0.75	2	0	24
11394	57.5	1	3	0	78	174.5	67.2	22.0688	2.04	36	17	11242	55018	25.49	8.37	0	0.821	-2.6	-1.9	0.733	0	0	24
11395	57.8	2	0	0	74	165	60.4	22.1855	2.18	29	43	25193	33381	14.22	5.22	0	1.074	-0.3	-1.8	0.697	0	0	24
11396	57.1	2	0	0	70	156	48.1	19.765	1.74	25	24.5	11616	35795	15.18	6.24	0	0.895	-1.8	-1.7	0.717	0	0	24
11397	53.8	2	0	0	72	152.5	55.5	23.8646	1.56	31	37.1	20043	33926	14.39	6.19	0	1.057	-0.5	0.9	1.022	0	0	24
11398	64.3	1	0	0	90	176.3	72.3	23.2613	1.14	40	22.9	16372	55107	24.19	7.78	0	1.599	3.9	1.3	1.121	1	0	24
11399	55.6	1	1	0	79	154.8	62.8	26.207	1.1	34	26.1	16349	46318	20.1	8.39	0	1.079	-0.5	-1.4	0.795	0	0	24
11400	60.7	2	0	0	76	156.8	60.2	24.4852	1.85	26	42.2	25347	34769	13.99	5.69	0	0.827	-2.4	-0.5	0.852	0	0	24
11401	54.3	1	0	0	80	161.2	55.5	21.3581	1.4	38	22.3	12412	43263	17.96	6.91	0	0.949	-1.4	-0.6	0.895	0	0	24
11402	50.9	2	0	0	90	167	71	25.4581	1.71	25	36.4	25849	45173	19.8	7.1	0	1.244	1.1	0.5	0.973	0	0	24
11403	79	2	0	0	73	146.4	40.4	18.8495	1	13	18.7	7234	31395	12.71	5.93	0	0.714	-3.3	-2.4	0.623	3	0	24
11404	78.2	1	1	0	90	166	59	21.4109	0.85	17	15	8557	48533	19.32	7.01	0	1.385	2.1	-1	0.846	4	0	24
11405	80.4	2	0	1	78	161	52.9	20.4082	1.2	11	32.5	17005	35274	13.4	5.17	0	0.872	-2	-1.2	0.806	4	0	24
11406	60.2	1	1	1	80	167.9	60.5	21.4612	1.64	32	25	14910	44663	19.67	6.98	0	0.951	-1.5	-0.5	0.9	0	0	24
11407	52.2	2	0	0	87	154.2	58.6	24.645	1.54	28	31	17946	39871	17.41	7.32	0	1.043	-0.6	-0.6	0.883	1	0	24
11408	58.3	1	3	1	89	167	70.3	25.2071	1.2	34	21.6	15110	54849	23.82	8.54	0	1.176	0.3	0.2	0.985	1	0	24
11409	56.8	2	0	0	85	152.1	49.8	21.5264	1.53	17	34.4	16832	32163	13.23	5.72	0	1.186	0.6	-0.5	0.894	1	0	24
11410	55	2	0	0	80	156.2	54.9	22.5014	1.58	27	39.8	21054	31837	13.37	5.48	0	1.05	-0.5	-1	0.798	0	0	24
11411	60.1	2	0	0	78	145.6	45.5	21.4629	1.49	15	34.8	15385	28789	12.1	5.71	0	0.904	-1.7	-0.4	0.901	0	0	24
11412	57.7	1	3	0	85.5	166.2	72.9	26.3916	1.93	33	28.8	20689	51212	23.04	8.34	0	0.977	-1.3	0.4	1.012	0	0	24
11413	85.1	1	0	0	100	166.7	78.8	28.3567	1.45	25	29.7	22691	53587	21.67	7.8	0	1.076	-0.5	0.3	0.997	2	0	24
11414	53.1	2	0	0	94	152.5	67.9	29.1965	1.01	23	44.1	29353	37232	15.4	6.62	0	1.205	0.7	1	1.03	1	0	24
11415	58.8	2	0	0	70	143.8	52.1	25.1953	1.38	22	37.7	19202	31674	13.57	6.56	0	0.661	-3.7	-2.1	0.687	1	0	24
11416	58.8	1	0	0	74	166.5	61.3	22.1122	1.08	29	19	11227	47751	20.72	7.47	0	0.885	-2.1	-1.4	0.787	0	0	24
11417	71.6	1	3	3	103	165.3	79.6	29.1318	1.69	36	34.4	26500	50638	22.48	8.23	0	1.091	-0.3	-2.2	0.702	0	0	24
11418	65	1	0	0	94	178.3	74.1	23.3086	2	38	26.9	19922	54030	24.19	7.61	0	1.156	0.1	-1.3	0.806	0	0	24
11419	56.2	2	0	0	67.5	153.6	44.9	19.0311	1.32	13	24.8	11210	34033	14.3	6.06	0	0.716	-3.3	-1.7	0.74	1	0	24
11420	55.2	1	0	0	87	166	72.2	26.2012	1.67	43	27.3	19013	50670	23.34	8.47	0	1.053	-0.7	-1	0.845	0	0	24
11421	54	2	0	0	67	149.6	46.4	20.7326	2.43	23	28.6	13322	33270	13.95	6.23	0	1.085	0	-0.8	0.86	0	0	24
11422	70.7	1	0	1	85	169.1	69.7	24.3751	1.85	32	18	12019	54646	23.81	8.33	0	1.025	-0.6	0.1	0.98	1	0	24
11423	54.8	2	0	0	80	156.6	57.1	23.2837	2.34	21	35.7	19596	35270	14.42	5.88	0	0.897	-1.8	-2.4	0.623	0	0	24
11424	63.4	2	0	0	85.5	150.7	58.7	25.8471	1.25	13	41.2	23329	33330	14.17	6.24	0	0.724	-3.4	-1.7	0.707	0	0	24
11425	59	2	0	0	77.5	149.5	54.6	24.4293	1.19	23	34.2	18113	34804	14.99	6.7	0	1.098	-0.1	0	0.915	0	0	24
11426	58.4	1	0	0	79	169	62.4	21.848	1.44	22	28.8	17051	42086	18.73	6.56	0	1.297	1.3	-0.6	0.891	1	0	24
11427	54	2	0	1	67	156	49	20.1348	2.75	24	31.5	14361	31172	13.19	5.42	0	1.363	2.2	0.1	0.929	0	0	24
11428	57.2	2	0	0	84	165	63.7	23.3976	1.5	30	37.7	23041	38132	16.4	6.02	0	1.167	0.5	-0.9	0.813	1	0	24
11429	71.9	2	0	0	79.5	143.6	52.2	25.314	0.95	9	39.4	20553	31586	12.72	6.17	0	0.793	-2.7	-1.7	0.747	2	0	24
11430	50.1	2	0	1	60	159.1	48	18.9627	1.67	27	25.8	11574	33306	14.78	5.84	0	1.055	-0.5	-0.5	0.852	2	0	24
11431	66	2	0	0	76	157.9	54	21.6586	1.09	16	39.7	21089	32010	13.66	5.48	0	1.061	-0.4	-0.9	0.806	0	0	24
11432	63.4	2	0	0	92	154.2	62.7	26.3693	1.06	19	39.8	24481	37046	13.97	5.87	0	0.926	-1.5	-1.3	0.758	0	0	24
11433	71.7	1	3	1	91	165.3	77.3	28.2901	1.45	32	25	78581	55806	25.07	9.18	0	1.367	2.1	-0.3	0.926	0	0	24
11434	54.8	1	0	0	86	164.1	64.3	23.8778	1.45	37	29.3	18651	44966	19.31	7.17	0	1.231	0.7	-0.9	0.848	0	0	24
11435	50.4	2	0	0	72	159.2	59.8	23.5947	1.75	23	39.4	23445	36025	15.8	6.23	0	1.146	0.3	-0.3	0.879	0	0	24
11436	60.7	1	0	1	94	170.3	69.7	24.0328	1.6	31	23.9	15959	50774	22.5	7.76	0	1.195	0.4	-0.2	0.937	1	0	24
11437	60.3	2	0	0	76	164.3	54.9	20.3375	1.33	29	32.2	17283	36389	15.55	5.76	0	0.919	-1.6	-1.5	0.773	0	0	23
11438	55.4	1	0	1	83	165.8	67.8	24.6638	1.25	28	31.9	21226	45321	20.38	7.41	0	1.231	0.8	0	0.963	0	0	23
11439	68.5	2	0	0	82	150	68	30.2222	1.09	18	44.6	26017	32375	13.96	6.21	0	0.798	-2.5	-2	0.678	1	0	23
11440	68.9	1	3	1	75	162	57	21.7193	1.26	17	9.3	5102	49627	22.15	8.44	0	0.903	-1.8	-0.7	0.88	0	0	23
11441	79.2	1	1	0	88	164.4	64	23.6797	0.94	16	21.3	13132	48493	22.22	8.22	0	1.026	-1	-2.2	0.699	0	0	23
11442	70.2	2	0	0	74	151	56.8	24.9112	1.02	16	34.6	18285	34608	12.67	5.56	0	0.824	-2.3	-2	0.678	0	0	23
11443	61.7	1	1	1	95.5	165	75.6	27.7686	1.03	31	31	23506	52256	22.55	8.28	0	1.33	1.7	-1.4	0.796	4	0	23
11444	54.5	2	0	0	82	154	65.2	27.492	1.49	21	38.1	23648	38467	16.27	6.86	0	1.291	1.8	0.7	0.998	1	0	23
11445	62.8	1	1	3	83	171	65.2	22.2975	1.51	35	20.3	12848	50531	22.57	7.72	0	1.302	1.4	0	0.965	0	0	23
11446	55.5	2	0	3	89	164.2	74.7	27.706	1.24	31	42.9	30708	40826	17.53	6.5	0	1.367	2.1	1.6	1.159	0	0	23
11447	50	2	0	0	93	151.4	61.8	26.961	1.48	26	32.8	19181	39356	16.61	7.25	0	1.204	0.6	0.7	0.998	0	0	23
11448	77	1	1	0	90.5	164.1	64.8	24.0634	2	30	24.6	15762	48424	22	8.17	0	1.299	1.7	1.2	1.122	2	0	23
11449	54.7	1	3	1	90	172.1	79.6	26.8752	2.06	35	28.4	22313	56255	24.32	8.21	0	1.236	0.9	-0.1	0.951	1	0	23
11450	55.2	2	0	0	72	157.3	58.3	23.5619	1.38	8	37.7	21728	35853	15.11	6.11	0	1.036	-0.6	0.7	0.996	0	0	23
11451	59.1	2	0	0	80	159.9	57.3	22.4108	1.29	24	32.5	18389	38112	16.51	6.46	0	0.899	-1.8	-1.1	0.784	0	0	23
11452	59.2	2	0	0	91	162.2	64.5	24.5165	1.56	25	33.3	21493	42973	18.09	6.85	0	0.921	-1.6	-2.3	0.636	0	0	23
11453	60.3	2	0	0	62	148	46.5	21.229	1.22	21	32.1	14535	30729	12.39	5.66	0	1.042	-0.6	-1.6	0.756	0	0	23
11454	52	2	0	0	78	159.3	55.8	21.9889	1.35	24	32.8	17728	36251	15.61	6.15	0	0.852	-2.2	-0.9	0.804	0	0	23
11455	66.2	2	0	0	96	142.6	51.4	25.2769	0.94	14	36	18548	32941	14.18	6.97	0	0.933	-1.5	-1.2	0.771	3	0	23
11456	70.7	2	0	0	74	157.3	54.6	22.0666	1.08	21	28.3	14957	37852	16.56	6.69	0	0.726	-3.2	-2.6	0.606	3	0	23
11457	68.4	2	0	0	71	158	52	20.83	1.48	24	31.1	15861	35107	14.84	5.94	0	1.001	-0.9	-1.1	0.788	2	0	23
11458	73.4	1	3	0	104	165	70.4	25.8586	0.42	27	33.9	23095	45061	19.39	7.12	-20.5	1.178	0.3	-0.6	0.896	1	0	23
11459	63.3	2	0	0	74	153.6	53.3	22.5915	1.63	21	36.8	19142	32847	14.16	6	0	0.804	-2.6	-1.6	0.728	4	0	23
11460	64.9	2	0	0	82	146.9	57.3	26.5528	1.11	16	41.7	23109	32317	12.41	5.75	0	0.903	-1.7	-0.9	0.808	0	0	23
11461	70	2	0	0	69.5	155.4	50.4	20.8703	1.55	18	28.6	14289	35739	14.2	5.88	0	0.857	-2.1	-1.9	0.718	0	0	23
11462	51.6	2	0	1	88	162.8	67.2	25.3548	1.4	27	41.1	27391	39257	17.13	6.53	0	1.057	-0.5	-0.8	0.85	0	0	23
11463	52	2	0	0	91	145.6	55	25.9442	1.26	17	39.7	21553	32782	13.67	6.45	0	1.018	-0.8	-0.2	0.893	1	0	23
11464	76.5	1	0	1	86	157.5	57	22.9781	0.98	21	26.3	14916	41901	17.18	6.93	0	1.038	-0.9	-2.7	0.642	2	0	23
11465	51.6	2	0	0	79	151.4	51.1	22.293	1.57	25	35.4	17065	31155	12.71	5.54	0	1.078	-0.3	-1.5	0.734	0	0	23
11466	64.5	1	1	1	98	165.9	73.2	26.5961	1.33	31	30	21252	49519	21.89	7.95	0	1.335	1.7	-0.8	0.867	0	0	23
11467	77.2	1	3	0	84.5	161.7	59.9	22.909	1.55	30	25.2	14642	43451	19.17	7.33	0	1.049	-0.7	-0.5	0.906	3	0	23
11468	57	1	1	1	90	173.8	73.2	24.2332	1.3	39	24.2	17338	54396	23.86	7.9	0	0.952	-1.2	-2.2	0.7	1	0	23
11469	54	2	0	0	94	158.4	75.4	30.0511	1.3	21	43.2	31488	41448	17.95	7.15	0	1.155	0.4	-0.2	0.887	1	0	23
11470	58.2	1	1	0	82	170.8	59.4	20.3615	1.53	40	15.3	8782	48540	19.01	6.52	0	0.959	-1.4	-1.5	0.772	1	0	23
11471	71.4	2	0	0	76	160.7	55.1	21.3363	1.24	20	29.9	15903	37214	16.11	6.24	0	0.872	-1.9	-1.3	0.76	2	0	23
11472	73.6	1	3	3	72.5	161.9	57.5	21.9368	0.93	26	24.3	13408	41763	17.73	6.76	0	0.876	-2.1	-1.7	0.74	0	0	23
11473	60.9	2	0	0	98	146	63.8	29.9306	1.04	12	40.1	24917	37202	12.91	6.03	0	0.828	-2.4	-2	0.672	0	0	23
11474	66.5	1	0	0	87	163	66.3	24.9539	1.61	35	23.5	15493	50389	22.57	8.5	0	0.956	-1.5	-0.9	0.859	0	0	23
11475	75.2	2	0	1	96.5	145.7	56.8	26.7565	0.72	16	36.4	20238	35406	14.28	6.72	0	0.826	-2.1	-1.6	0.754	3	0	23
11476	77.1	1	3	1	89	158.2	63.9	25.5322	1.16	34	23.3	14625	48047	19.89	7.95	0	1.053	-0.5	-1.2	0.819	2	0	23
11477	50.4	2	0	0	98.5	152.3	80.5	34.7053	1.16	16	53	40902	36311	16	6.9	0	1.077	0	-0.7	0.832	1	0	23
11478	52.9	2	0	3	72	152.5	53.8	23.1336	1.41	28	37	19462	33095	13.54	5.82	0	1.112	0	-0.2	0.929	0	0	23
11479	60.5	1	3	1	78	158.1	54.4	21.7638	2	34	16.5	9146	46296	20.11	8.04	0	1.03	-0.8	-0.8	0.864	0	0	23
11480	56.8	2	0	0	94.5	151.7	54.8	23.8127	1.74	23	37.7	20345	33682	14.14	6.14	0	1.046	-0.6	-0.9	0.805	0	0	23
11481	52.7	2	0	0	76	150.4	58.3	25.7735	1.38	23	37.6	21297	35343	14.7	6.53	0	1.093	-0.2	0.9	1.019	1	0	23
11482	58.4	2	0	0	78	156.5	57.7	23.5585	1.83	26	38.5	21579	34538	15.37	6.28	0	0.858	-2.1	-2	0.701	0	0	23
11483	57	1	1	3	88.5	173.6	77.2	25.6164	1.6	43	29	22104	54132	24.09	7.99	0	1.061	-0.6	-1.5	0.781	0	0	23
11484	56.4	2	0	0	59.5	154.9	43.9	18.2962	1.57	14	21.4	9215	33882	14.53	6.06	0	1.303	1.6	0.2	0.941	0	0	23
11485	71.1	1	0	1	93.5	162.6	69.2	26.1737	1.81	34	33.2	22964	46190	19.31	7.31	0	1.092	-0.4	-0.8	0.864	0	0	23
11486	66.4	2	0	0	88	153	56.7	24.2215	1.43	18	36.5	20345	35360	14.41	6.15	0	0.994	-0.9	-1.2	0.776	1	0	23
11487	61	2	0	0	82	154.1	61.4	25.8561	1.52	22	41.6	24635	34617	14.23	5.99	0	0.874	-2	-0.4	0.862	2	0	23
11488	55.7	2	0	0	88	146.2	69.8	32.6558	1.55	17	50.5	33826	33125	13.45	6.29	0	1.083	-0.2	0.4	0.96	1	0	23
11489	54.5	1	3	3	103	170.6	94.8	32.5724	1.52	42	34	31993	62232	27.48	9.44	0	1.245	1.2	-0.9	0.851	0	0	23
11490	58.8	2	0	0	83.5	150.5	47.8	21.1035	1.41	27	28.6	13486	33696	14.8	6.53	0	1.055	-0.5	-1.1	0.784	0	0	23
11491	77	2	0	0	79	163.7	67	25.0022	1.48	29	31	19333	42982	18.97	7.08	0	0.955	-1.3	-0.8	0.857	3	0	23
11492	52.7	2	0	0	78	155	57.5	23.9334	2.03	20	37.2	20858	35281	14.48	6.03	0	1.122	0.1	-0.8	0.815	1	0	23
11493	61.9	2	0	0	79	147.9	52	23.7721	1.18	23	34.2	17514	33672	14.24	6.51	0	0.797	-2.6	-2.2	0.652	0	0	23
11494	74	2	0	3	81	157.6	59	23.7542	1.51	19	39	23085	36064	14.95	6.02	0	0.786	-2.7	-1.2	0.77	2	0	23
11495	63.8	1	1	1	78	164.7	56.1	20.6812	1.5	28	15.5	8326	45281	18.91	6.97	0	0.964	-1.4	-1.2	0.818	0	0	23
11496	62.6	2	0	0	84	158	62.4	24.996	1.64	27	31.7	19519	41985	18.84	7.55	0	0.931	-1.4	-1.5	0.737	0	0	23
11497	68.8	2	0	0	81	160.1	63.1	24.6177	1.53	25	41.8	25924	36105	13.44	5.24	0	1.246	1.2	-0.8	0.823	0	0	23
11498	53.4	1	1	1	74	167	58.7	21.0477	1.12	45	7.9	4444	51554	22.11	7.93	0	1.075	-0.2	-0.3	0.929	0	0	23
11499	75.1	2	0	0	84.5	152.4	40.2	17.3084	0.9	14	30.2	11903	27492	10.73	4.62	0	0.671	-3.6	-2.2	0.68	3	0	23
11500	51.8	1	0	1	101	159.6	90.6	35.5682	1.32	40	33.1	29312	59330	27.69	10.87	0	1.328	1.6	1.1	1.099	1	0	23
11501	70	1	3	3	72	167.7	52.9	18.81	1.23	22	13.6	6966	44177	18.96	6.74	-1	0.917	-1.7	-1.6	0.767	4	0	22
11502	69.3	2	0	0	97	143.5	52.5	25.495	0.98	16	34.1	17471	33754	15.06	7.31	0	1.084	-0.2	-0.5	0.891	3	0	22
11503	51.7	1	1	1	101	170.7	92.6	31.7793	1.86	45	34.3	31276	59806	25.78	8.91	0	1.121	-0.1	1	1.084	0	0	22
11504	50.8	2	0	1	88.5	161.2	60.2	23.1668	1.49	35	37.5	21930	36576	15.36	5.91	0	1.149	0.3	-0.6	0.884	0	0	22
11505	54.6	1	0	1	67.5	161.6	56.9	21.7886	1.65	42	16.3	9168	47206	21.07	8.07	0	1.257	1.1	1	1.081	0	0	22
11506	50.9	1	0	0	77.5	161.9	57.3	21.8605	2.28	35	22.8	12727	42185	19.32	7.37	0	1.066	-0.5	-0.6	0.894	0	0	22
11507	73	1	0	1	85	161.8	63	24.0649	1.44	31	23.5	14060	45832	19.85	7.58	0	1.005	-1	-2	0.727	2	0	22
11508	73.2	2	0	0	82	148.7	54.3	24.5571	1.24	15	33.1	17148	34725	15.32	6.93	0	0.932	-1.5	-1.1	0.783	1	0	22
11509	59.3	1	3	0	75	159.4	53.8	21.1741	1.21	34	15.5	8379	45651	19.92	7.84	0	0.998	-1.1	-1.7	0.755	1	0	22
11510	57.5	2	0	0	80	165.9	65.1	23.6531	1.59	32	34.4	22045	41958	18.79	6.83	0	1.196	0.7	0.5	1.015	1	0	22
11511	86.2	1	0	0	97	159.7	65.4	25.6429	0.7	19	35.3	22084	40484	15.01	5.88	0	0.923	-1.8	-2.4	0.673	2	0	22
11512	53.6	1	1	1	70	163.1	51.1	19.2094	1.64	41	18	8964	40865	18.41	6.92	0	1.044	-0.7	-1	0.842	0	0	22
11513	62.6	1	0	1	88	160.2	66	25.7169	1.85	40	25.9	16223	46351	20.87	8.13	0	0.85	-2.2	-1.4	0.795	0	0	22
11514	55.9	2	0	1	72	153.2	46.4	19.7697	1.36	24	28.8	13004	32106	13.12	5.59	0	0.912	-1.7	-1.8	0.694	2	0	22
11515	52.6	2	0	1	67	161.9	57.1	21.7842	1.69	30	28.5	16018	40194	18.46	7.04	0	1.141	0.2	-0.4	0.906	1	0	22
11516	76.4	1	0	0	74	158.7	54.4	21.5996	0.86	14	22.2	11398	39985	17.54	6.97	0	1.167	0.2	-1.3	0.801	0	0	22
11517	70.3	2	0	0	78.5	142.1	56.3	27.8818	0.91	15	44.5	24062	29963	12.12	6	0	0.713	-3.3	-2.1	0.664	0	0	22
11518	73.7	2	0	0	103	146	63	29.5553	0.95	9	44.3	26678	33500	13.68	6.42	0	1	-0.9	-1.7	0.707	0	0	22
11519	57.5	2	0	0	79.5	162	68.6	26.1393	1.39	26	48.3	32841	35084	15.08	5.75	0	1.109	0	-1.6	0.76	0	0	22
11520	58.6	1	1	1	84	162.9	60.2	22.6858	1.56	38	25	15187	45481	18.66	6.94	0	1.268	1.1	1.9	1.186	1	0	22
11521	51.4	1	1	0	84.5	164	73.9	27.4762	2.02	55	28	20223	51891	25.47	9.47	0	0.968	-1.4	-0.3	0.929	1	0	22
11522	51.5	1	1	1	86.5	158.2	64.1	25.6121	2.02	45	22.9	14445	48508	21.15	8.45	0	0.863	-2.1	0.6	1.03	1	0	22
11523	67.7	2	0	0	101	151.8	70.4	30.5513	1.21	25	40	27685	41509	18.05	7.83	0	0.874	-2	-1.6	0.718	0	0	22
11524	59.9	2	0	0	64.5	142.8	45.5	22.3128	1.27	22	33.6	15172	29934	12.76	6.26	0	0.845	-2.2	-1.6	0.759	0	0	22
11525	62.4	2	0	0	93	144.1	65.2	31.3993	1.1	19	49.2	31261	32331	12.31	5.93	0	0.839	-2	-1.2	0.775	0	0	22
11526	73.2	2	0	0	78	153.8	55.1	23.2937	1.36	20	38.4	20612	33082	12.03	5.09	0	0.8	-2.6	-1.9	0.717	2	0	22
11527	80.4	1	3	1	96	158.7	71.7	28.4685	1.37	32	29.3	20633	49770	20.92	8.3	0	0.959	-1.4	-0.7	0.871	2	0	22
11528	75.6	2	0	0	70	148.4	38.3	17.3913	1.17	15	21.3	8425	31120	12.72	5.78	0	0.719	-3.3	-2.1	0.687	2	0	22
11529	68.3	2	0	0	75	147.8	46.3	21.1949	1.05	21	34.7	16035	30111	11.92	5.46	0	0.751	-3	-2.4	0.657	2	0	22
11530	65.5	2	0	0	90	153	53	22.6409	1.12	23	36.1	19310	34199	14.42	6.16	0	0.849	-2.2	-1.8	0.728	2	0	22
11531	78.5	1	3	1	100	169	83.8	29.3407	1.19	31	33.2	26872	54131	25.1	8.79	0	1.133	0.1	-0.2	0.936	0	0	22
11532	72.7	1	1	1	91	172.7	68.9	23.1012	1.56	35	22.9	15065	50688	21.62	7.25	0	0.988	-1.2	-0.8	0.867	1	0	22
11533	55.7	1	1	1	98	174.1	84.9	28.0098	1.57	42	34.4	28629	54522	25.97	8.57	0	1.067	-0.5	0.7	1.056	0	0	22
11534	67.8	1	0	0	76	160.9	57.9	22.3649	1.83	31	19.4	10805	44861	18.9	7.3	0	1.151	0.2	0.1	0.974	0	0	22
11535	51.6	2	0	1	68	160.5	57.4	22.2824	1.83	27	37.7	21254	35104	15.51	6.02	0	0.85	-2.2	-1.7	0.742	0	0	22
11536	61.7	2	0	0	67	153.4	43.6	18.5283	1.65	19	33.5	14306	28380	11.67	4.96	0	0.712	-3.3	-1.5	0.729	2	0	22
11537	61.5	2	0	0	87	148.8	59.7	26.963	1.08	30	39.7	23223	35252	15.46	6.98	0	0.825	-2.1	-1.1	0.815	0	0	21
11538	83.4	1	3	0	93	158.5	63.5	25.2764	0.8	21	33.3	21015	42069	18.24	7.26	0	1.111	-0.2	-0.5	0.905	3	0	21
11539	58.7	1	3	1	67.5	171.2	75	25.589	1.71	41	29.5	21477	51339	21.88	7.47	0	0.979	-1.1	-0.9	0.852	1	0	21
11540	67.6	1	0	1	96	168.3	81.8	28.8792	1.16	39	29.2	23404	56665	25.13	8.87	0	1.304	1.4	-0.8	0.873	0	0	21
11541	64.2	2	0	0	65	156.1	48	19.6986	2	24	25.1	12009	35924	14.82	6.08	0	1.2	0.7	-1	0.832	0	0	21
11542	70.8	1	0	0	85	156.8	59.8	24.3225	1.64	27	28.8	16844	41732	17.53	7.13	0	1.303	1.7	-0.3	0.929	2	0	21
11543	71.9	1	0	1	98	172.4	80	26.9163	1.35	31	27.6	21463	56261	26.77	8.88	0	0.911	-1.5	-1	0.841	0	0	21
11544	65.6	2	0	0	78	157.4	56.8	22.9266	1.43	26	31.9	17794	38029	16.67	6.73	0	0.975	-1.1	-1.3	0.757	0	0	21
11545	65.1	2	0	0	81	148.7	54	24.4215	1.39	15	40.6	20753	30348	12.23	5.53	0	0.983	-0.8	-1.7	0.711	0	0	21
11546	52.9	1	0	0	82	167.2	64.2	22.9648	2.21	39	17.3	10746	51323	22.8	8.16	0	0.815	-2.6	-1.4	0.782	3	0	21
11547	77.8	2	0	0	47.5	152.6	45.7	19.6249	1.25	7	19.2	8450	35587	13.33	5.72	0	0.765	-2.9	-1.8	0.705	3	0	21
11548	85.1	1	1	1	72.5	152.2	47.4	20.462	1.42	26	16.9	7861	38570	15.63	6.75	0	1.243	0.8	-0.2	0.939	2	0	21
11549	79.1	1	1	0	77	161.6	57.1	21.8652	1.15	40	15	8405	47733	20.71	7.93	0	0.917	-1.7	-1.3	0.793	2	0	21
11550	61.1	2	0	0	81	147.2	51.8	23.9064	1.44	23	30.5	15742	35890	15.23	7.03	0	1.159	0.4	-1.6	0.727	0	0	21
11551	72	1	3	3	83	153.4	49.1	20.8656	1.13	20	18.2	8946	40090	15.36	5.75	0	1.069	-0.5	-2.9	0.614	0	0	21
11552	63.7	2	0	0	74	146	48.7	22.8467	1.64	12	28.4	13906	35123	14.61	6.85	0	0.998	-0.9	-1.9	0.684	2	0	21
11553	77	2	1	1	91	146.8	53.3	24.7329	0.69	15	33.8	17665	34606	12.83	5.95	0	0.976	-1.1	-1.6	0.759	3	0	21
11554	70	2	0	0	77	151	52.5	23.0253	1.46	22	37.2	18940	32040	13.32	5.84	0	0.914	-1.6	-2.4	0.633	2	0	21
11555	51.5	1	1	1	93.5	181.8	87.8	26.5648	1.81	38	29.3	24844	59889	26.22	7.93	0	1.149	0.3	1.1	1.095	1	0	21
11556	62.8	2	0	0	76	147.4	51.6	23.7495	1.42	20	36.1	18352	32462	13.32	6.13	0	1.362	2.2	2.2	1.179	1	0	21
11557	52.5	2	0	0	67	144.1	43	20.7081	1.78	20	30.9	13033	29122	11.62	5.6	0	1.297	1.5	1	1.036	3	0	21
11558	50.5	1	0	0	82	166.2	68.4	24.7625	1.67	29	26.6	18021	49811	23.23	8.41	0	1.095	-0.3	0.2	0.984	1	0	21
11559	58.8	2	0	1	84	157.5	56.6	22.8168	1.49	21	34.2	19380	37319	16.25	6.55	0	1.009	-0.9	-0.8	0.851	0	0	21
11560	51.6	2	0	1	74.5	155.7	52.7	21.7387	1.63	28	33.8	17513	34272	13.3	5.49	0	1.089	-0.1	-0.5	0.858	0	0	21
11561	68.7	1	3	3	99	162.9	76.2	28.7153	0.66	28	29.6	23501	55823	23.25	8.76	0	1.099	-0.2	-1.2	0.817	1	0	21
11562	61.7	2	0	0	86	162	53.3	20.3094	1.31	23	33.4	18107	36061	14.92	5.67	0	0.772	-2.8	-1.5	0.767	0	0	21
11563	65.1	2	0	0	110	159.3	87.6	34.5201	0.91	24	41.5	35791	50515	18.29	7.21	0	1.428	2.9	3.1	1.341	1	0	21
11564	69.4	2	0	0	92.5	161	72	27.7767	0.91	21	44.2	31331	39480	15.26	5.89	0	0.95	-1.4	-1.6	0.725	1	0	21
11565	52.8	1	0	0	102	170.5	94.1	32.3699	1.39	38	38.8	35290	55551	23.65	8.14	0	1.025	-0.8	0.6	1.043	0	0	21
11566	51.8	2	0	0	62	153.6	46.4	19.6669	1.69	16	33.9	15271	29726	12.81	5.43	0	1.041	-0.5	-0.4	0.91	0	0	21
11567	55.1	2	0	0	69	150.7	53.9	23.7335	1.19	19	36	19128	33951	13.64	6.01	0	1.027	-0.7	-0.6	0.843	0	0	21
11568	50	2	0	0	77	153.5	58.6	24.8703	1.64	25	38.1	21959	35629	11.07	4.7	0	1.121	0.1	-2.7	0.62	0	0	21
11569	73.8	1	3	3	92	171.7	75.4	25.5759	1.2	34	27.9	20330	52658	22.53	7.64	0	1.225	0.9	-0.9	0.861	0	0	21
11570	62.8	2	0	0	85	162.5	67.2	25.4485	1.26	22	37.7	24948	41246	16.7	6.32	0	1.379	2.2	-0.9	0.81	3	0	21
11571	64.7	2	0	3	86	156.8	66.3	26.9663	1.48	30	40.9	26481	38248	16.34	6.65	0	0.86	-2.2	-1.8	0.698	1	0	21
11572	69	2	0	0	77	147	52.4	24.2492	1.12	17	36.7	19248	33266	15.05	6.96	0	0.797	-2.4	-1.9	0.714	2	0	21
11573	54.1	2	0	0	73	146.1	52.2	24.4551	1.51	20	42.9	22331	29730	12.37	5.79	0	0.942	-1.4	-0.7	0.828	1	0	21
11574	67.8	2	0	0	69.5	150.5	45.9	20.2647	1.35	17	30.4	14201	32589	13.54	6.09	0	0.759	-2.8	-1.5	0.764	2	0	21
11575	70.9	2	0	0	93	153.1	69.7	29.736	1.24	18	41.9	29261	40591	17.11	7.3	0	0.973	-1.2	0.3	0.946	0	0	21
11576	69.4	2	0	0	87.5	150.8	68.3	30.0343	1.27	17	43.3	29150	38198	15.33	6.74	0	1.098	-0.1	0.2	0.938	0	0	21
11577	72.4	2	0	0	93	145	56.6	26.9203	1.29	14	39.5	22355	34249	13.27	6.31	0	1.057	-0.6	-1.9	0.712	3	0	21
11578	55.3	2	0	0	69	139	39.3	20.3406	1.57	16	29.5	11768	28164	11.99	6.2	0	0.997	-1	-1.6	0.727	0	0	21
11579	51.4	1	1	1	82	179.9	69.7	21.5363	2.86	50	22	14981	53054	23.43	7.24	0	1.035	-0.5	-0.6	0.887	0	0	21
11580	51.9	2	0	0	72	157.7	53	21.3114	1.45	18	39.7	20622	31316	12.33	4.96	0	1.07	-0.3	-1.6	0.722	0	0	21
11581	54.2	2	0	0	79	158.7	60.7	24.101	1.45	21	37.9	22261	36413	15.78	6.27	0	0.958	-1.3			1	0	21
11582	64.6	1	3	1	90	167.2	71.3	25.5045	1.71	30	26.3	18255	51259	23.57	8.43	0	1.342	1.9	0.5	1.027	1	0	21
11583	61.6	2	0	0	87	159.5	73.1	28.734	1.13	20	44.9	32431	39763	17.32	6.81	0	1.359	1.9	-0.3	0.877	0	0	21
11584	50.7	2	0	0	83	156.3	59.8	24.4784	1.4	12	36.5	21736	37806	16.62	6.8	0	1.264	1.3	-1.2	0.775	0	0	21
11585	55.9	2	0	0	80	163.3	51.9	19.4623	1.42	21	33.6	17101	33766	13.41	5.03	0	1.085	0	-1.3	0.79	0	0	21
11586	74.4	1	1	1	91	159.1	66.5	26.2713	1.25	33	26.4	16824	47002	20.29	8.02	0	1.289	1.3	-0.3	0.925	1	0	21
11587	51.9	2	0	1	75	157.9	53.4	21.4179	1.57	30	40.9	21325	30826	13.05	5.23	0	1.083	-0.2	-0.6	0.842	1	0	21
11588	59	1	1	0	70.5	168.2	51.4	18.1682	1.86	38	18.7	9424	40940	17.83	6.3	0	0.91	-1.8	-2.4	0.672	2	0	21
11589	82.1	1	0	1	85	159.6	65.3	25.6358	1.22	19	25.1	15700	46921	20.91	8.21	0	1.549	3.4	3	1.325	2	0	21
11590	58.1	1	0	0	76	161.5	61.1	23.4259	1.96	36	28	16975	43675	18.89	7.24	0	0.952	-1.5	-0.2	0.946	0	0	21
11591	75.9	2	0	0	92	154.5	64.5	27.0211	1.1	20	36.9	22819	38958	14.38	6.02	0	0.837	-2	-1.4	0.745	1	0	21
11592	60.3	2	0	0	85	161	57.2	22.067	1.64	24	36.9	20986	35867	15.57	6.01	0	1.007	-0.9	-1.3	0.763	0	0	21
11593	54.4	1	0	0	70	164.1	54.7	20.3128	1.57	45	12.4	6668	47074	21.25	7.89	0	0.878	-2.1	-0.6	0.888	0	0	21
11594	55.6	2	0	1	75	148.6	51.3	23.2316	1.5	26	34.3	17554	33681	13.41	6.07	0	1.083	-0.4	-1.1	0.782	0	0	21
11595	81.4	1	0	0	94	157.2	63	25.4939	1.02	20	31.7	19583	42169	16.11	6.58	0	1.222	0.6	-0.7	0.88	2	0	21
11596	60.1	2	0	0	84	163.3	70.9	26.5873	1.74	20	42	29379	40515	18.35	6.88	0	0.875	-2	-2.1	0.667	0	0	21
11597	61.6	1	0	0	93	169	56.6	19.8172	1.21	29	20.8	11242	42860	19.32	6.76	0	0.926	-1.7	-2	0.729	2	0	21
11598	68.4	1	0	0	75	160.5	49.7	19.2933	1.07	29	23.8	11189	35742	14.88	5.78	0	0.978	-1	-1.1	0.819	2	0	21
11599	73.7	1	0	0	80	158.5	56.6	22.5298	1.85	40	24	13381	42311	18.77	7.47	0	1.024	-0.9	-0.9	0.856	2	0	21
11600	63.9	2	0	0	70	147.7	48.7	22.3238	1.03	14	37	18203	30976	13	6.06	0	0.784	-2.7	-2.2	0.655	3	0	21
11601	60	2	0	0	64	151.7	44.8	19.4674	1.74	20	29.1	12900	31366	12.9	5.6	0	0.797	-2.5	-2.3	0.635	0	0	21
11602	78.5	1	0	0	79.5	158.2	56.6	22.6154	1.5	32	24.1	13388	42129	18.99	7.59	0	1.189	0.6	0.3	0.997	2	0	21
11603	67.6	2	0	0	71	155.8	49.6	20.4337	1.26	16	35.6	17337	31365	12.71	5.24	0	0.855	-2	-0.1	0.939	2	0	21
11604	72.9	1	1	1	78	161.2	52.8	20.3191	1.69	25	19.7	9996	40736	17.62	6.78	0	1.024	-0.9	-1.8	0.752	0	0	21
11605	53.8	1	3	1	82	165	66.6	24.4628	2.21	51	24.8	16499	49917	22.05	8.05	0	1.355	1.7	0.3	0.997	0	0	21
11606	52.4	2	0	0	82	164.5	61	22.5423	1.56	24	35.4	21032	38332	17.29	6.39	0	0.889	-1.6	-1.4	0.75	0	0	21
11607	55.9	2	0	0	67	155.9	55.8	22.9584	1.83	17	41.7	22528	31492	13.16	5.41	0	1.344	2.2	1.5	1.09	0	0	21
11608	58.4	2	0	0	65	145.2	42.5	20.1584	1.2	20	33.6	14074	27776	11.6	5.5	0	1.217	0.9	0.6	0.987	0	0	21
11609	65.5	2	0	0	78.5	155	58.3	24.2664	1.08	18	39	22260	34745	14.81	6.16	0	1.013	-0.6	0	0.915	1	0	21
11610	79	2	0	0	74	145.1	42.3	20.0912	1.46	19	25.5	10148	29634	11.31	5.37	0	0.911	-1.6	-2.6	0.634	2	0	21
11611	60.6	1	3	1	92	169.3	78.5	27.3877	1.78	40	35.6	27709	50233	22.48	7.84	0	1.182	0.4	-0.1	0.949	0	0	21
11612	50.2	2	0	0	70	147.2	48.3	22.2911	1.73	20	37.8	17587	28956	12.19	5.62	0	1.234	1	0.2	0.978	0	0	21
11613	60.8	2	0	0	81	153.5	53.2	22.5785	1.65	21	36.2	19165	33788	12.48	5.3	0	0.836	-2.3	-1.8	0.735	0	0	21
11614	71	1	3	1	89	153.9	61.8	26.0922	1.59	29	18.4	11184	49474	19.28	8.14	0	1.079	-0.6	0.8	1.056	1	0	20
11615	59.3	1	1	1	106	162.6	78.1	29.54	1.11	31	31.7	24376	52473	19.7	7.45	0	1.03	-0.6	-1.4	0.8	1	0	20
11616	61.8	1	0	0	75	163.1	58.6	22.0287	1.57	37	19.1	10856	46057	20.24	7.61	0	1.186	0.5	-0.6	0.892	0	0	20
11617	55.6	2	0	1	87	162.8	73.2	27.6186	1.61	28	40.1	29063	43489	20.07	7.57	0	0.948	-1.4	-0.9	0.841	0	0	20
11618	57.5	1	1	0	91	179.8	78.7	24.3442	1.64	33	33.4	24744	49341	20.96	6.48	0	1.006	-1	-1.3	0.809	1	0	20
11619	70.1	2	0	0	93	152.4	51.7	22.2598	1.33	15	34	17665	34236	13.82	5.95	0	0.646	-4	-2.4	0.655	0	0	20
11620	73.8	1	0	1	90	169.6	71.6	24.8921	1.82	26	28.9	20222	49691	21.75	7.56	0	1.305	1.3	0.2	0.986	2	0	20
11621	62.7	2	0	0	81	147	57.2	26.4705	1.3	20	43.1	24158	31922	13.49	6.24	0	1.088	-0.2	-1.3	0.762	1	0	20
11622	68.7	2	0	0	104	165.3	83.3	30.4859	1.13	16	45.4	37164	44717	18.51	6.77	0	1.282	1.4	0.9	1.067	1	0	20
11623	72.2	2	0	0	72.5	158.4	57.4	22.8771	1.76	37	43	23860	31583	12.9	5.14	0	0.844	-2.2	-1.7	0.743	2	0	20
11624	81.8	2	0	0	83	145.6	46	21.6988	0.28	11	23.8	10624	33955	12.41	5.77	-2.5	0.622	-3.8	-3.4	0.525	3	0	20
11625	84.1	1	0	0	73	157.7	49	19.703	0.85	28	17.3	8446	40316	16.58	6.67	-1	0.761	-3	-3.2	0.544	0	0	20
11626	59.5	1	1	1	74	147.1	45.5	21.0274	1.33	19	20.7	8916	34254	14.74	6.81	0	0.89	-2	-1.1	0.825	0	0	20
11627	63.6	1	0	0	81	161.6	57.6	22.0567	1.55	33	20.5	11475	44514	18.11	6.93	0	0.918	-1.8	-1.9	0.742	0	0	20
11628	84.5	1	3	3	93	158.9	60.9	24.1196	1.02	26	31.5	18420	40125	16.12	6.38	0	0.966	-1.4	-1.1	0.832	3	0	20
11629	73.4	2	0	0	73	138.3	41.3	21.5926	1.42	12	32.7	13511	27848	11.24	5.88	0	0.705	-3.3	-2.5	0.617	3	0	20
11630	69.2	2	3	1	68	154.2	45.8	19.2618	1.59	22	34.1	15331	29566	11.94	5.02	0	0.74	-3.1	-2.4	0.631	3	0	20
11631	58.2	1	0	0	93	171.2	73.7	25.1455	2.09	38	34.1	24397	47202	20.56	7.02	0	1.108	-0.1	-0.9	0.857	0	0	20
11632	51.4	2	0	0	85	159.9	73.5	28.7469	2.11	24	40.1	29147	43514	17.55	6.96	0	1.057	-0.5	1.4	1.129	0	0	20
11633	78.6	1	3	3	82	167.9	62.4	22.1352	1.29	21	26.5	15885	44136	18.44	6.54	0	1.117	-0.1	0.1	0.978	4	0	20
11634	75.9	1	1	1	91	165.4	65.8	24.0522	1.21	26	30.8	19842	44603	18.79	6.87	0	1.08	-0.1	-0.2	0.946	2	0	20
11635	74.2	2	0	0	84	152	58.1	25.1472	1.33	17	38.3	21845	35250	13.9	6.02	0	1.134	0.4	-0.7	0.835	0	0	20
11636	69.7	2	0	0	102	156.2	72.6	29.756	1.75	21	45.6	32835	39177	14.6	5.99	0	0.754	-3.1	-1.3	0.789	0	0	20
11637	52.2	2	0	0	80	153.1	56.9	24.2751	1.76	27	38.9	21427	33635	13.98	5.96	0	1.201	0.7	0.2	0.934	0	0	20
11638	55.6	2	0	0	76.5	152.6	58.1	24.9498	1.59	26	37.6	21566	35778	13.97	6	0	0.901	-1.8	-1.6	0.729	1	0	20
11639	59.5	1	3	1	111	165.3	89.1	32.6086	1.47	35	38.4	33409	53667	20.74	7.59	0	1.27	1.2	1.4	1.128	0	0	20
11640	59.4	1	1	0	78	153.5	50.8	21.5599	1.22	34	7.2	3463	44609	18.36	7.79	0	0.896	-2	-2.1	0.696	0	0	20
11641	78.3	1	3	1	92	174.3	73.9	24.3248	1.04	30	23.1	17389	57934	22.93	7.55	0	1.32	1.9	-0.5	0.9	1	0	20
11642	79.6	2	0	0	102	145.4	56.8	26.867	1.12	23	34.2	18635	35827	14.41	6.82	0	0.875	-2	-2	0.672	2	0	20
11643	72.7	2	0	0	75	154.6	51.1	21.3797	1.18	20	31.4	15274	33380	12.82	5.36	0	0.846	-2.1	-2.3	0.661	2	0	20
11644	59.7	2	0	0	88	151.8	66.2	28.7286	1.48	23	38.6	25494	40591	16.88	7.32	0	0.991	-1	-1.4	0.745	0	0	20
11645	69.6	2	0	0	93	152.9	66.8	28.5734	1.36	28	43.2	27701	36493	16.23	6.94	0	0.996	-0.9	-0.6	0.84	0	0	20
11646	65.5	1	0	0	93.5	176.6	83.6	26.8056	1.53	46	28.4	23270	58751	27.89	8.94	0	1.329	1.9	2.3	1.264	3	0	20
11647	60.9	2	0	0	86	149.2	56.1	25.2014	1.02	18	36	19750	35100	14.38	6.46	0	1.022	-0.5	-1	0.8	0	0	20
11648	67.1	2	1	1	90	146.4	56.5	26.3613	1.38	20	32.5	17572	36514	15.9	7.5	0	0.944	-1.4	-1.5	0.735	3	0	20
11649	68.2	1	0	0	94	173.9	77.8	25.7265	1.73	35	32.5	24457	50765	22.11	7.31	0	1.242	0.8	-0.5	0.907	1	0	20
11650	74.6	2	0	0	110	154.3	73.6	30.9133	1.21	20	44.4	31918	39929	14.81	6.22	0	0.828	-2.1	-0.7	0.832	0	0	20
11651	83	1	1	0	98	168.7	71.5	25.1233	1.03	17	35.8	25152	45173	19.16	6.73	0	1.118	0.2	-0.1	0.947	3	0	20
11652	52.9	2	0	0	93	147.9	69.9	31.9551	1.73	19	42.6	28870	38949	16.45	7.52	0	0.959	-1.3	-0.3	0.88	0	0	20
11653	58.1	2	0	0	76	154.4	57	23.91	1.42	25	39	22043	34548	14.93	6.26	0	0.837	-2.3	-1.7	0.743	0	0	20
11654	61.4	1	1	0	96	168	71.1	25.1913	1.55	41	26.3	18222	50960	22.24	7.88	0	0.966	-1.4	0.5	1.019	0	0	20
11655	67.6	2	0	1	94	155.5	62.1	25.6821	1.33	26	33.7	20648	40628	17.43	7.21	0	0.819	-2.4	-2.4	0.63	0	0	20
11656	68.6	1	0	0	79.5	170.8	63.3	21.6984	2.02	36	18	10922	49635	19.28	6.61	0	1.552	3.6	1.7	1.163	1	0	20
11657	70	2	0	3	75	150.7	55	24.2179	1.7	20	32.6	17649	36503	15.51	6.83	0	0.825	-2.4	-2	0.672	2	0	20
11658	70.9	1	3	1	69	167.4	53.1	18.9489	1.23	35	14.8	7494	43289	19.26	6.87	0	0.877	-2	-1.7	0.76	2	0	19
11659	70.2	1	1	1	87	160	57	22.2656	1.02	17	17.4	9515	45127	17.98	7.02	0	1.024	-0.9	-1.6	0.772	1	0	19
11660	63.6	2	0	1	81	153.9	51.9	21.9124	0.91	20	21.6	11013	39922	16.18	6.83	0	1.054	-0.5	-0.4	0.904	2	0	19
11661	71.6	1	1	0	88.5	164.4	61.3	22.6807	1.17	29	28.2	16280	41428	17.75	6.57	0	1.08	-0.4	-0.2	0.945	0	0	19
11662	65.3	2	1	0	90	143.1	53.7	26.2238	0.99	21	35.9	18935	33806	13.59	6.64	0	1.163	0.4	-0.9	0.81	0	0	19
11663	65.2	2	0	0	92	153.4	72.3	30.7247	1.28	24	38.7	25612	40642	15.9	6.79	0	1.746	5.2	1.8	1.126	1	0	19
11664	57.4	2	0	0	86	160	65.3	25.5078	1.43	26	37.8	24109	39698	17.41	6.8	0	1.1	-0.1	0.2	0.943	0	0	19
11665	61.6	1	0	0	94	170.3	85	29.3082	2.26	39.5	28.3	23577	59664	25.2	8.69	0	1.098	-0.3	0.2	0.983	1	0	19
11666	68	2	0	0	83	154.4	58.7	24.6231	1.37	21	36.6	21125	36582	15.05	6.31	0	0.927	-1.5	-1.6	0.718	1	0	19
11667	67.9	2	0	0	83	154.1	65.7	27.6669	1.64	22	38.9	25131	39509	16.34	6.88	0	0.835	-2.3	0	0.917	0	0	19
11668	73.7	2	0	0	89	152.2	55	23.7429	0.84	11	42	22409	30944	12.69	5.48	0	0.888	-1.9	-2.5	0.644	2	0	19
11669	82.3	1	0	0	100	161.1	76.5	29.4761	1.17	23	31.9	23042	49250	18.52	7.14	0	0.911	-1.8	-1.1	0.83	3	0	19
11670	60.2	2	0	0	86	156.7	53.8	21.9101	1.57	22	35.2	18193	33485	13.79	5.62	0	0.734	-3.2	-1.6	0.725	0	0	19
11671	82.1	2	0	0	90	152	59.6	25.7964	1.05	16	36	21185	37628	15.94	6.9	0	0.794	-2.7	-2.6	0.599	2	0	19
11672	77.8	2	0	1	100	161.7	60.3	23.062	0.92	4	28.5	17071	42760	18.8	7.19	0	0.859	-2.1	-0.5	0.893	2	0	19
11673	56.1	2	0	0	68	155.8	53.4	21.9992	1.39	27	37.6	19302	31978	14.14	5.83	0	1.017	-0.8	-1.4	0.744	2	0	19
11674	50.7	2	0	3	82	157.3	56.7	22.9153	1.56	26	38.4	21549	34496	14.1	5.7	0	0.884	-1.9	-0.4	0.864	1	0	19
11675	53.8	2	0	1	76	153.9	44.6	18.8303	0.96	17	39.1	16893	26267	8.86	3.74	0	0.859	-2.1	-0.7	0.836	0	0	19
11676	67.2	1	0	1	94	164	71.4	26.5467	1.15	18	32.1	22443	47470	22	8.18	0	1.166	0.2	-0.5	0.905	2	0	19
11677	56.1	1	1	1	80	171	64	21.8871	1.67	42	21.6	13397	48541	21.43	7.33	0	1.251	1	0.2	0.987	0	0	19
11678	57.7	2	0	0	78	152	56.8	24.5845	1.88	22	38.9	22046	34566	13.86	6	0	1.117	0	0.2	0.938	0	0	19
11679	54.6	1	1	1	83	162.2	64.6	24.5545	1.96	42	25	15448	46456	20.02	7.61	0	0.943	-1.6	-0.8	0.866	1	0	19
11680	61.8	2	0	0	85	149.5	54.3	24.295	1.82	22	30.3	16484	37843	14.88	6.66	0	0.767	-2.9	-1.1	0.816	0	0	19
11681	67.3	2	0	0	85	162.7	66	24.9327	1.6	20	43.4	27553	35925	15.85	5.99	0	0.816	-2.5	-1.8	0.735	1	0	19
11682	54.7	1	0	1	89.5	151	67.1	29.4285	1.42	30	35.3	23235	42674	18.68	8.19	0	0.945	-1.5	-1.3	0.809	3	0	19
11683	66.4	1	3	1	88	166	68	24.677	1.55	41	28	18644	47906	20.78	7.54	0	1.014	-1	-1.3	0.802	0	0	19
11684	78.1	1	0	1	88	161.8	59	22.5369	1.47	28	27	15663	42349	18.22	6.96	0	0.913	-1.8	-1.9	0.742	3	0	19
11685	74	2	0	0	77	157	57.4	23.2869	1.63	21	33.8	18783	36735	14.69	5.96	0	0.893	-1.6	-1.3	0.795	3	0	19
11686	75.1	1	0	3	83	157.9	66	26.4716	1.67	31	29.2	16520	40112	17.08	6.85	0	1.185	0.6	-1.2	0.818	0	0	19
11687	56.5	1	1	0	77	155.2	57.2	23.7472	1.35	28	24.4	13585	42152	18.09	7.51	0	0.841	-2.4	-2	0.727	0	0	19
11688	73	1	0	0	82	167.6	61.4	21.8585	1.74	36	23.4	13410	43973	19.81	7.05	0	1.188	0.6	-0.1	0.953	0	0	18
11689	54.9	1	1	0	96	164.8	70.5	25.9582	1.85	47.5	32.9	21748	44325	18.72	6.89	0	1.102	-0.2	-0.7	0.877	0	0	18
11690	75.1	1	0	3	79.5	153.4	47.2	20.0582	1.31	28	25.8	12096	34835	13.87	5.89	0	0.798	-2.8	-2.8	0.624	3	0	18
11691	72	1	0	1	90	157.3	63.9	25.8252	1.11	21	38.2	23560	38123	16.35	6.61	0	1.73	5.1	-1.4	0.795	2	0	18
11692	65.3	2	0	0	81	148	54	24.653	1.3	16	41.6	22019	30930	11.79	5.38	0	0.873	-2	-2.6	0.604	0	0	17
11693	73.8	2	0	0	85	160	63.9	24.9609	0.93	21	39.1	24302	37809	16.8	6.56	0	1.008	-0.9	-1.7	0.709	1	0	17
11694	60.6	1	3	1	83	158.3	59.3	23.6643	1.5	30	21	12284	46339	20.17	8.05	0	0.944	-1.6	0.4	1.017	0	0	17
11695	54.6	2	0	0	85	159.7	67.5	26.4663	1.61	23	42.2	27896	38223	15.95	6.25	0	0.93	-1.5	-0.2	0.888	0	0	17
11696	59.3	1	1	1	91.5	168.1	67.8	23.9935	1.3	41	29.1	18859	45901	19.93	7.05	0	1.121	-0.1	0.5	1.025	3	0	17
11697	67.3	2	0	0	95	153.3	74.5	31.7009	1.14	30	42.2	30873	42240	17.84	7.59	0	0.855	-1.9	-1.6	0.725	0	0	17
11698	80.7	2	0	0	97	148	60.5	27.6205	0.52	11	44.4	27097	33879	12.93	5.9	0	0.851	-2.2	-2.2	0.68	3	0	17
11699	78.2	1	1	0	80	169.8	54.5	18.9026	1.44	34	7.4	3883	48825	19.05	6.61	0	1.119	-0.1	0	0.962	4	0	17
11700	52.3	2	0	0	83	143.8	53.8	26.0174	0.07	12	42.8	23855	31923	12.44	6.02	-9	1.159	0.3	-0.2	0.886	1	0	17
11701	63.9	1	3	3	88	165.7	72.7	26.4783	1.01	31	27.5	19014	50224	22.28	8.11	0	1.23	0.8	-0.1	0.957	0	0	17
11702	50.1	2	0	0	61.5	162.2	50.9	19.3471	1.74	23	30.2	14833	34292	14.84	5.64	0	1.327	1.8	0.8	1.016	0	0	16
11703	51.7	2	0	1	69	148.3	53.4	24.2806	1.36	20	40.9	22010	31774	12.84	5.84	0	1.086	-0.2	-1.4	0.779	0	0	16
11704	54.2	2	0	1	70	160.8	51.1	19.7628	1.09	22	31.6	15807	34215	13.38	5.17	0	0.874	-2	-1.1	0.787	1	0	16
11705	52.8	2	0	1	75	151.2	52.4	22.9207	1.4	22	35.6	17871	32313	12.56	5.49	0	0.914	-1.6	-1.9	0.69	0	0	16
11706	60.5	2	0	0	97.5	157.6	73.8	29.7128	1.17	15	42.2	29559	40419	16.45	6.62	0	1.095	-0.3	-0.1	0.906	0	0	16
11707	51.7	2	0	0	83	161.3	70.8	27.2123	1.43	32	47.5	31115	34428	14.51	5.58	0	1.297	1.5	-0.6	0.841	0	0	16
11708	59.4	2	0	0	79	159	65	25.711	1.5	17	41.6	26764	37542	16.87	6.67	0	1.049	-0.3	-0.5	0.857	0	0	16
11709	52.6	1	1	1	82	160	68.9	26.9141	1.36	43	27.8	18446	47940	20.74	8.1	0	1.013	-1	0	0.962	0	0	16
11710	60	2	0	0	74	159.5	56.8	22.3268	1.49	25	39	21384	33470	13.7	5.38	0	1.129	0.4	-0.3	0.875	0	0	16
11711	50.1	2	0	0	70	153	47.6	20.3341	1.67	22	28.4	13106	33114	13.99	5.98	0	0.957	-1.3	-0.9	0.81	0	0	16
11712	58.9	2	0	1	96	156.8	79	32.1318	1.22	23	48.1	36673	39555	15.01	6.11	0	1.19	0.7	0.9	1.021	2	0	16
11713	62.5	1	3	1	95	168.4	75	26.447	1.49	39	24.3	17657	55114	24.02	8.47	0	1.242	0.9	-0.1	0.956	0	0	16
11714	55	1	1	1	82	171	75.7	25.8883	1.4	42	23.5	17472	56907	26.04	8.91	0	1.078	-0.4	0.3	0.995	0	0	16
11715	59.5	2	0	0	66	146.7	44.6	20.724	1.47	20	29.7	13013	30837	12.11	5.63	0	0.775	-2.8	-2.3	0.669	1	0	16
11716	50.1	2	0	0	71	159.4	58.7	23.1026	1.46	29	38.3	21658	34858	15.2	5.98	0	1.294	1.5	0	0.921	0	0	16
11717	70.2	1	1	3	74	159.4	55.5	21.8432	1.33	32	13	6861	46092	19.48	7.67	0	1.081	-0.1	-0.4	0.92	1	0	16
11718	55.8	2	0	0	81	162.5	61.1	23.1385	1.37	24.5	37.6	22839	37861	15.25	5.78	0	0.891	-1.7	-0.9	0.808	0	0	16
11719	50.5	1	3	0	97	188.8	95.8	26.8758	1.6	38	25	23053	69165	31.94	8.96	0	1.227	0.8	0.9	1.068	0	0	16
11720	52.8	2	0	0	93	160.3	76.3	29.6932	1.36	17	49.7	37049	37429	16.82	6.55	0	1.309	1.6	0.6	0.993	0	0	16
11721	58.6	2	3	0	96	159.9	69	26.9868	1.43	28	40.2	27955	41574	16.07	6.28	0	0.958	-1.3	-0.4	0.868	1	0	16
11722	50.5	2	3	1	83	163.6	69.9	26.1162	1.57	25	42.4	29166	39575	17.2	6.42	0	0.964	-1.2	-0.8	0.825	0	0	16
11723	55.9	2	0	1	92	148.4	81.6	37.0529	0.32	22	58.7	45309	31874	11.5	5.22	-1.5	1.117	-0.1	-0.7	0.832	1	0	16
11724	52.9	2	0	0	76	159.7	63.4	24.8588	1.85	30	35.3	21447	39310	17.42	6.83	0	1.423	2.6	0.3	0.947	0	0	16
11725	52	1	0	0	96	177.6	83.9	26.5997	1.78	45	28.8	23310	57596	26.73	8.47	0	1.119	-0.1	0.1	0.978	1	0	16
11726	50.2	2	0	0	75	156.5	58.6	23.9259	1.83	24	40.6	22922	33511	14.41	5.88	0	1.239	1.1	0.5	0.976	0	0	16
11727	60.1	1	3	1	91	176.1	68.2	21.992	1.97	39	27	20753	56223	25.28	8.15	0	1.172	0.3	-0.8	0.872	0	0	16
11728	56	2	0	0	64.5	149.6	46.6	20.822	1.46	20	36.2	16543	29162	11.5	5.14	0	1.105	-0.2	-1.1	0.82	0	0	16
11729	52.9	2	0	0	99	160.2	75.7	29.4965	1.6	18	38.8	28602	45099	18.11	7.06	0	0.916	-1.6	0	0.95	0	0	16
11730	56.6	2	0	0	77	154.4	53	22.2321	1.37	25	36.2	18877	33202	13.14	5.51	0	1.156	0.4	-1	0.834	0	0	16
11731	63	2	0	0	75	164.9	59.6	21.9182	1.88	22	32.6	19020	39384	16.92	6.22	0	0.842	-2.3	-0.6	0.837	4	0	16
11732	74.8	2	0	0	84	153	60.5	25.8448	1.22	20	40.4	24324	35892	15.25	6.51	0	0.954	-1.3	-2.3	0.644	3	0	16
11733	52.9	1	1	3	74	162.2	58.9	22.3879	2.35	39	17.4	10101	48037	21.51	8.17	0	1.112	-0.2	-1.4	0.793	0	0	16
11734	52.4	2	0	0	65.5	159.2	51.5	20.3199	1.79	21	34.1	17199	33165	14.05	5.54	0	0.901	-1.8	-0.4	0.899	0	0	16
11735	50.2	1	0	0	81	164.2	66	24.4792	1.9	41	20.1	13251	52747	24.1	8.94	0	0.976	-1.3	-0.3	0.928	0	0	16
11736	50	2	0	0	87	159	73.7	29.1523	1.81	37	40.4	29424	43418	18.93	8.3	0	1.286	1.3	1.7	1.114	0	0	16
11737	65.9	2	0	0	79	151	55.2	24.2095	1.44	18	36	19897	35372	13.07	5.73	0	0.931	-1.5	-1.9	0.689	0	0	16
11738	65.9	2	0	0	76	154.3	57	23.941	1.61	24	36.8	20506	35209	13.88	5.83	0	0.96	-1.2	-1.2	0.81	0	0	16
11739	52	1	0	1	80	175.2	67.3	21.9254	2.06	41	15.7	10307	55269	24.43	7.96	0	1.188	0.5	1	1.097	0	0	16
11740	57.6	1	0	1	80	174.8	62.4	20.4222	2.27	39	20.3	12335	48299	21.34	6.98	0	1.073	-0.2	1.2	1.107	0	0	16
11741	52.4	1	0	1	81	167	65.3	23.4142	1.76	48	23.2	14815	49134	22.28	7.99	0	0.888	-2	-1.1	0.817	0	0	16
11742	50.5	1	0	1	98	173.9	97.5	32.2408	1.46	49	38.2	35190	57034	24.07	7.96	0	1.18	0.4	1	1.086	0	0	16
11743	57	1	0	1	86	168.7	73.7	25.8963	1.7	37	30	21116	49255	21.81	7.66	0	1.269	1.1	0.1	0.975	0	0	16
11744	81.4	1	3	3	100	175	83.3	27.2	1.32	26	37.6	30480	50527	22.36	7.3	0	1.372	2.1	0.5	1.021	2	0	15
11745	82.5	2	0	0	106	151.9	78	33.8049	0.46	12	53.9	41117	35231	15.01	6.5	-3	1	-1.1	-2.1	0.665	4	0	15
11746	55.4	2	0	0	65	164.6	58.2	21.4814	1.55	23.5	36.1	21095	37378	16.37	6.04	0	0.912	-1.6	-2	0.7	0	0	15
11747	59.8	2	0	0	65	157	45	18.2563	1.26	20	30.6	13809	31388	11.78	4.78	0	0.824	-2.4	-2.8	0.6	2	0	15
11748	62.8	1	3	1	94	169.3	75.5	26.341	1.44	43	28.8	21120	52198	23.97	8.36	0	1.049	-0.8	-0.8	0.874	0	0	15
11749	53.8	2	0	0	69	167.1	58.2	20.8435	1.49	25	38.8	22165	34903	15.78	5.65	0	1.048	-0.5	-0.1	0.908	0	0	15
11750	58.6	2	0	0	79	153.3	62.1	26.4245	1.29	30	44.8	27094	33403	14.69	6.25	0	1.099	-0.1	0.1	0.931	2	0	15
11751	74.2	1	0	0	89	171.9	70.8	23.9597	1.55	38	26.4	18433	51369	23.54	7.97	0	1.229	0.8	0.5	1.025	2	0	14
11752	69.5	2	0	0	68	163.7	48.8	18.2105	1.54	20	26.4	12722	35524	14.04	5.24	0	0.829	-2.4	-1.7	0.736	0	0	14
11753	60.1	1	1	0	95	173.5	83.5	27.7388	1.24	31	34.1	27142	52495	20.69	6.87	0	1.205	0.6	-0.1	0.947	0	0	14
11754	61.5	2	0	0	67	154.4	42.8	17.9535	1.16	9	30.1	12751	29658	11.35	4.76	0	0.779	-2.9	-2.6	0.628	0	0	14
11755	53.5	1	1	1	84	171.5	78.1	26.5536	1.17	35	26	20048	57086	25.74	8.75	0	1.058	-0.5	-0.7	0.885	0	0	14
11756	59	1	0	0	95	172	81.5	27.5487	1.81	36	31.5	25088	54596	23.84	8.06	0	1.125	0	0.4	1.013	1	0	14
11757	58.9	2	0	0	76	165	59.6	21.8916	1.44	25	36	21128	37581	14.95	5.49	0	0.953	-1.3	-0.3	0.919	0	0	14
